# Supplementary material for: Transcriptome Analysis of the Late-Acting Self-Incompatibility Associated with RNase T2 Family in Camellia oleifera
Source: Plants (Basel). 2023 May 9;12(10):1932. doi: 10.3390/plants12101932 (PMC10223774; doi:10.3390/plants12101932)
Supplement: Supplementary file 1 [file plants-12-01932-s001.zip]

Archive with 5 entries (4 files):
- supplementary table/Supplementary Table S1.xlsx
- supplementary table/Supplementary Table S2.xlsx
- supplementary table/Supplementary Table S3.xlsx
- supplementary table/Supplementary Table S4.xlsx
- supplementary table/
