# Supplementary material for: Transcriptome Analysis of the Late-Acting Self-Incompatibility Associated with RNase T2 Family in Camellia oleifera
Source: Plants (Basel). 2023 May 9;12(10):1932. doi: 10.3390/plants12101932 (PMC10223774; doi:10.3390/plants12101932)
Supplement: Supplementary file 1 [file plants-12-01932-s001.zip › supplementary table/Supplementary Table S1.xlsx]

## Sheet: Table S1
GeneID	Symbol	Description	KEGG_A_class	KEGG_B_class	Pathway	K_ID	GO Component	GO Function	GO Process
MSTRG.10000	RPS2	disease resistance protein RPS2-like isoform X1 [Camellia sinensis]	Organismal Systems	Environmental adaptation	ko04626//Plant-pathogen interaction	K13459	-	-	-
MSTRG.100006	PPOX1	pyridoxine/pyridoxamine 5'-phosphate oxidase 1, chloroplastic-like [Camellia sinensis]	Metabolism	Metabolism of cofactors and vitamins	ko00750//Vitamin B6 metabolism	K23998	GO:0009526//plastid envelope;GO:0031976//plastid thylakoid	GO:0016634//oxidoreductase activity, acting on the CH-CH group of donors, oxygen as acceptor;GO:0016641//oxidoreductase activity, acting on the CH-NH2 group of donors, oxygen as acceptor;GO:0016854//racemase and epimerase activity;GO:0032553//ribonucleotide binding;GO:0043169//cation binding	GO:0006081//cellular aldehyde metabolic process;GO:0006779//porphyrin-containing compound biosynthetic process;GO:0008614//pyridoxine metabolic process;GO:0009108//coenzyme biosynthetic process;GO:0019674//NAD metabolic process;GO:0019758//glycosinolate biosynthetic process
MSTRG.100007	--	-	-	-	-	-	-	-	-
MSTRG.100011	--	dymeclin-like [Camellia sinensis]	-	-	-	-	-	-	-
MSTRG.100059	CBSDUFCH1	DUF21 domain-containing protein At1g55930, chloroplastic-like isoform X5 [Camellia sinensis]	-	-	-	-	GO:0005875//microtubule associated complex;GO:0009526//plastid envelope	GO:0000166//nucleotide binding;GO:0003774//motor activity;GO:0015631//tubulin binding;GO:0016491//oxidoreductase activity;GO:0032550//purine ribonucleoside binding	GO:0007017//microtubule-based process;GO:0044710//single-organism metabolic process
MSTRG.100073	HRD3A	ERAD-associated E3 ubiquitin-protein ligase component HRD3A-like [Camellia sinensis]	Genetic Information Processing	Folding, sorting and degradation	ko04141//Protein processing in endoplasmic reticulum	K14026	-	-	-
MSTRG.100084	--	general transcription factor 3C polypeptide 5-like isoform X2 [Camellia sinensis]	-	-	-	-	-	-	-
MSTRG.100099	--	-	-	-	-	-	-	-	-
MSTRG.1001	pRB	Pre-mRNA-splicing factor CLF1 [Glycine soja]	-	-	-	-	GO:0043231//intracellular membrane-bounded organelle	-	GO:0006396//RNA processing
MSTRG.10011	Os03g0733400	Zinc finger BED domain-containing protein RICESLEEPER 2, partial [Glycine soja]	-	-	-	-	-	-	-
MSTRG.100124	--	calcium homeostasis endoplasmic reticulum protein-like [Camellia sinensis]	-	-	-	-	GO:0005576//extracellular region	-	GO:0010467//gene expression
MSTRG.100141	CASP	protein CASP-like [Camellia sinensis]	-	-	-	-	GO:0031228//intrinsic component of Golgi membrane;GO:0031984//organelle subcompartment	-	GO:0030243//cellulose metabolic process;GO:0048193//Golgi vesicle transport
MSTRG.100142	--	Lactoylglutathione lyase [Actinidia chinensis var. chinensis] [Actinidia chinensis]	-	-	-	-	-	GO:0003824//catalytic activity	-
MSTRG.100154	KEA4	K(+) efflux antiporter 4 -like protein [Gossypium arboreum]	-	-	-	-	GO:0031224//intrinsic component of membrane	GO:0015078//hydrogen ion transmembrane transporter activity;GO:0015291//secondary active transmembrane transporter activity;GO:0046914//transition metal ion binding	GO:0015992//proton transport;GO:0030001//metal ion transport;GO:0044763//single-organism cellular process
MSTRG.100171	SCY2	preprotein translocase subunit SCY2, chloroplastic [Camellia sinensis]	-	-	-	-	GO:0031224//intrinsic component of membrane;GO:0042170//plastid membrane;GO:0044434//chloroplast part	-	GO:0006221//pyrimidine nucleotide biosynthetic process;GO:0008104//protein localization;GO:0051234//establishment of localization
MSTRG.100204	RGTA1	geranylgeranyl transferase type-2 subunit alpha 1-like [Camellia sinensis]	-	-	-	-	GO:0044444//cytoplasmic part	GO:0004659//prenyltransferase activity	GO:0006464//cellular protein modification process;GO:0010038//response to metal ion
MSTRG.100213	ALATS	alanine--tRNA ligase [Camellia sinensis]	Genetic Information Processing	Translation	ko00970//Aminoacyl-tRNA biosynthesis	K01872	GO:0009536//plastid	GO:0003676//nucleic acid binding;GO:0004812//aminoacyl-tRNA ligase activity;GO:0032550//purine ribonucleoside binding;GO:0046914//transition metal ion binding	GO:0000959//mitochondrial RNA metabolic process;GO:0006006//glucose metabolic process;GO:0006090//pyruvate metabolic process;GO:0006405//RNA export from nucleus;GO:0006418//tRNA aminoacylation for protein translation;GO:0006498//N-terminal protein lipidation;GO:0006970//response to osmotic stress;GO:0010038//response to metal ion;GO:0019827//stem cell population maintenance;GO:0048580//regulation…
MSTRG.100217	ABCC9	ABC transporter C family member 9 like [Actinidia chinensis var. chinensis] [Actinidia chinensis]	-	-	-	-	GO:0031224//intrinsic component of membrane	GO:0015405//P-P-bond-hydrolysis-driven transmembrane transporter activity;GO:0017111//nucleoside-triphosphatase activity;GO:0032550//purine ribonucleoside binding	GO:0044763//single-organism cellular process;GO:0051234//establishment of localization
MSTRG.100218	ABCC9	ABC transporter C family member 9-like isoform X3 [Camellia sinensis]	-	-	-	-	GO:0031224//intrinsic component of membrane	GO:0015405//P-P-bond-hydrolysis-driven transmembrane transporter activity;GO:0016628//oxidoreductase activity, acting on the CH-CH group of donors, NAD or NADP as acceptor;GO:0017111//nucleoside-triphosphatase activity;GO:0032550//purine ribonucleoside binding	GO:0044710//single-organism metabolic process;GO:0044763//single-organism cellular process;GO:0051234//establishment of localization
MSTRG.100222	PSRP2	30S ribosomal protein 2, chloroplastic-like isoform X2 [Camellia sinensis]	Genetic Information Processing;Genetic Information Processing;Genetic Information Processing	Translation;Translation;Folding, sorting and degradation	ko03013//RNA transport;ko03015//mRNA surveillance pathway;ko03018//RNA degradation	K13126;K13126;K13126	GO:0009526//plastid envelope;GO:0009532//plastid stroma;GO:0030529//intracellular ribonucleoprotein complex;GO:0044423//virion part;GO:0044434//chloroplast part	GO:0003723//RNA binding;GO:0036094//small molecule binding	GO:0003006//developmental process involved in reproduction;GO:0006090//pyruvate metabolic process;GO:0006605//protein targeting;GO:0009058//biosynthetic process;GO:0009767//photosynthetic electron transport chain;GO:0016043//cellular component organization
MSTRG.100227	--	sporozoite surface protein 2-like [Camellia sinensis]	-	-	-	-	-	-	-
MSTRG.100228	--	Galacturonokinase [Morella rubra]	-	-	-	-	-	-	-
MSTRG.100230	POPTRDRAFT_821063	alanine--tRNA ligase, chloroplastic/mitochondrial [Camellia sinensis]	Genetic Information Processing	Translation	ko00970//Aminoacyl-tRNA biosynthesis	K01872	GO:0009536//plastid	GO:0003723//RNA binding;GO:0004812//aminoacyl-tRNA ligase activity;GO:0036094//small molecule binding;GO:0046872//metal ion binding	GO:0006418//tRNA aminoacylation for protein translation
MSTRG.100234	--	ATPase family AAA domain-containing protein FIGL1 isoform X2 [Camellia sinensis]	-	-	-	-	-	-	-
MSTRG.100249	At1g79990	coatomer subunit beta'-1-like isoform X2 [Camellia sinensis]	-	-	-	-	-	-	-
MSTRG.100250	CP29B	29 kDa ribonucleoprotein A, chloroplastic-like, partial [Camellia sinensis]	-	-	-	-	GO:0009526//plastid envelope;GO:0009532//plastid stroma;GO:0031976//plastid thylakoid;GO:0032991//macromolecular complex;GO:0044423//virion part;GO:0044434//chloroplast part	GO:0008187//poly-pyrimidine tract binding	GO:0001101//response to acid chemical;GO:0006091//generation of precursor metabolites and energy;GO:0006396//RNA processing;GO:0009409//response to cold;GO:0009617//response to bacterium;GO:0009696//salicylic acid metabolic process;GO:0043487//regulation of RNA stability;GO:0045087//innate immune response;GO:0048511//rhythmic process
MSTRG.100265	--	DNA repair protein like [Actinidia chinensis var. chinensis] [Actinidia chinensis]	-	-	-	-	GO:0043231//intracellular membrane-bounded organelle	-	-
MSTRG.100270	--	uncharacterized protein LOC114309025 [Camellia sinensis]	-	-	-	-	-	-	-
MSTRG.100274	--	-	-	-	-	-	-	-	-
MSTRG.100280	ACD6	ankyrin repeat-containing protein ITN1-like [Camellia sinensis]	-	-	-	-	-	-	-
MSTRG.100284	--	protein ACCELERATED CELL DEATH 6-like isoform X2 [Camellia sinensis]	-	-	-	-	-	-	-
MSTRG.100285	VAMP724	vesicle-associated membrane protein 724-like [Camellia sinensis]	-	-	-	-	GO:0031224//intrinsic component of membrane	-	GO:0006810//transport;GO:0008104//protein localization
MSTRG.100287	spp27	protein TRI1 [Camellia sinensis]	-	-	-	-	GO:0043231//intracellular membrane-bounded organelle	-	-
MSTRG.100291	PFP-ALPHA	Pyrophosphate--fructose 6-phosphate 1-phosphotransferase subunit alpha isoform B [Glycine soja]	Metabolism;Metabolism;Metabolism;Metabolism;Metabolism	Global and overview maps;Global and overview maps;Carbohydrate metabolism;Carbohydrate metabolism;Carbohydrate metabolism	ko01100//Metabolic pathways;ko01110//Biosynthesis of secondary metabolites;ko00010//Glycolysis / Gluconeogenesis;ko00030//Pentose phosphate pathway;ko00051//Fructose and mannose metabolism	K00895;K00895;K00895;K00895;K00895	GO:0010316//pyrophosphate-dependent phosphofructokinase complex;GO:0044444//cytoplasmic part	GO:0008443//phosphofructokinase activity;GO:0032550//purine ribonucleoside binding;GO:0043169//cation binding	GO:0006090//pyruvate metabolic process;GO:0006637//acyl-CoA metabolic process;GO:0009746//response to hexose;GO:0016129//phytosteroid biosynthetic process;GO:0016310//phosphorylation;GO:0016458//gene silencing;GO:0034285//response to disaccharide;GO:0034968//histone lysine methylation
MSTRG.100305	ARIA	UPF0162 protein like [Actinidia chinensis var. chinensis] [Actinidia chinensis]	-	-	-	-	GO:0009536//plastid	-	-
MSTRG.100309	--	-	-	-	-	-	-	-	-
MSTRG.100319	--	ATPase family AAA domain-containing protein FIGL1 isoform X2 [Camellia sinensis]	-	-	-	-	-	-	-
MSTRG.100327	ACC1	acetyl-CoA carboxylase 1-like [Ananas comosus]	Metabolism;Metabolism;Metabolism;Metabolism;Metabolism;Metabolism;Metabolism	Global and overview maps;Global and overview maps;Carbohydrate metabolism;Global and overview maps;Lipid metabolism;Carbohydrate metabolism;Biosynthesis of other secondary metabolites	ko01100//Metabolic pathways;ko01110//Biosynthesis of secondary metabolites;ko00620//Pyruvate metabolism;ko01212//Fatty acid metabolism;ko00061//Fatty acid biosynthesis;ko00640//Propanoate metabolism;ko00254//Aflatoxin biosynthesis	K11262;K11262;K11262;K11262;K11262;K11262;K11262	GO:0016020//membrane;GO:0044444//cytoplasmic part	GO:0016421//CoA carboxylase activity;GO:0016879//ligase activity, forming carbon-nitrogen bonds;GO:0032550//purine ribonucleoside binding;GO:0043169//cation binding	GO:0003006//developmental process involved in reproduction;GO:0006006//glucose metabolic process;GO:0006633//fatty acid biosynthetic process;GO:0006996//organelle organization;GO:0009409//response to cold;GO:0009606//tropism;GO:0009725//response to hormone;GO:0015937//coenzyme A biosynthetic process;GO:0048507//meristem development;GO:0051603//proteolysis involved in cellular protein catabolic pr…
MSTRG.100330	GNS1	glucan endo-1,3-beta-glucosidase, basic isoform-like [Camellia sinensis]	-	-	-	-	GO:0005576//extracellular region;GO:0044464//cell part	GO:0004553//hydrolase activity, hydrolyzing O-glycosyl compounds	GO:0007165//signal transduction;GO:0009719//response to endogenous stimulus;GO:0009814//defense response, incompatible interaction;GO:0031347//regulation of defense response;GO:0033554//cellular response to stress;GO:0044237//cellular metabolic process;GO:0071229//cellular response to acid chemical;GO:0071310//cellular response to organic substance;GO:0071704//organic substance metabolic process;…
MSTRG.100333	--	histone H3.v1-like [Brassica napus]	-	-	-	-	-	-	-
MSTRG.10034	--	-	-	-	-	-	-	-	-
MSTRG.100342	--	-	-	-	-	-	-	-	-
MSTRG.100349	ABCC8	ABC transporter C family member 8 [Camellia sinensis]	-	-	-	-	-	GO:0016887//ATPase activity	GO:0044765//single-organism transport
MSTRG.100368	--	J domain-containing protein required for chloroplast accumulation response 1-like isoform X2 [Camellia sinensis]	-	-	-	-	GO:0044424//intracellular part	-	GO:0009637//response to blue light;GO:0009902//chloroplast relocation;GO:0030036//actin cytoskeleton organization
MSTRG.10038	--	probable disease resistance protein At4g27220 [Camellia sinensis]	Organismal Systems	Environmental adaptation	ko04626//Plant-pathogen interaction	K13459	-	GO:0032550//purine ribonucleoside binding	-
MSTRG.100395	--	unnamed protein product [Triticum turgidum subsp. durum] [Triticum turgidum]	-	-	-	-	-	-	-
MSTRG.1004	--	-	-	-	-	-	-	-	-
MSTRG.10041	--	COX assembly mitochondrial protein 2 homolog isoform X1 [Camellia sinensis]	-	-	-	-	GO:0009536//plastid	-	-
MSTRG.100412	--	BRO1 domain-containing protein BROX homolog [Camellia sinensis]	-	-	-	-	-	-	-
MSTRG.10043	--	RNA-directed RNA polymerase [Actinidia chinensis var. chinensis] [Actinidia chinensis]	-	-	-	-	-	-	-
MSTRG.100433	RPA1B	replication protein A 70 kDa DNA-binding subunit B [Camellia sinensis]	Genetic Information Processing;Genetic Information Processing;Genetic Information Processing;Genetic Information Processing	Replication and repair;Replication and repair;Replication and repair;Replication and repair	ko03420//Nucleotide excision repair;ko03030//DNA replication;ko03440//Homologous recombination;ko03430//Mismatch repair	K07466;K07466;K07466;K07466	GO:0000785//chromatin;GO:0043231//intracellular membrane-bounded organelle	GO:0003676//nucleic acid binding;GO:0017111//nucleoside-triphosphatase activity;GO:0032550//purine ribonucleoside binding;GO:0043169//cation binding	GO:0000723//telomere maintenance;GO:0000725//recombinational repair;GO:0003006//developmental process involved in reproduction;GO:0006260//DNA replication;GO:0006305//DNA alkylation;GO:0006355//regulation of transcription, DNA-templated;GO:0007059//chromosome segregation;GO:0007127//meiosis I;GO:0007276//gamete generation;GO:0009411//response to UV;GO:0016458//gene silencing;GO:0022607//cellular …
MSTRG.100447	TSN1	ribonuclease TUDOR 1-like [Camellia sinensis]	-	-	-	-	GO:0005911//cell-cell junction;GO:0012505//endomembrane system;GO:0043231//intracellular membrane-bounded organelle;GO:0044444//cytoplasmic part	GO:0003676//nucleic acid binding;GO:0016788//hydrolase activity, acting on ester bonds	GO:0006006//glucose metabolic process;GO:0006739//NADP metabolic process;GO:0006970//response to osmotic stress;GO:0009685//gibberellin metabolic process;GO:0010038//response to metal ion;GO:0015031//protein transport;GO:0016458//gene silencing;GO:0044707//single-multicellular organism process
MSTRG.100471	ZOX1	zeatin O-glucosyltransferase-like [Camellia sinensis]	Metabolism	Metabolism of terpenoids and polyketides	ko00908//Zeatin biosynthesis	K13495	-	GO:0016758//transferase activity, transferring hexosyl groups	-
MSTRG.100474	Os08g0536000	pyruvate dehydrogenase E1 component beta subunit [Salvia splendens]	Metabolism;Metabolism;Metabolism;Metabolism;Metabolism;Metabolism	Global and overview maps;Global and overview maps;Global and overview maps;Carbohydrate metabolism;Carbohydrate metabolism;Carbohydrate metabolism	ko01100//Metabolic pathways;ko01110//Biosynthesis of secondary metabolites;ko01200//Carbon metabolism;ko00010//Glycolysis / Gluconeogenesis;ko00620//Pyruvate metabolism;ko00020//Citrate cycle (TCA cycle)	K00162;K00162;K00162;K00162;K00162;K00162	GO:0005576//extracellular region;GO:0031090//organelle membrane;GO:0043232//intracellular non-membrane-bounded organelle;GO:0044429//mitochondrial part	GO:0000166//nucleotide binding;GO:0004738//pyruvate dehydrogenase activity;GO:0016616//oxidoreductase activity, acting on the CH-OH group of donors, NAD or NADP as acceptor;GO:0048037//cofactor binding	GO:0006085//acetyl-CoA biosynthetic process;GO:0006090//pyruvate metabolic process;GO:0006739//NADP metabolic process;GO:0009617//response to bacterium;GO:0009746//response to hexose;GO:0010038//response to metal ion;GO:0019932//second-messenger-mediated signaling;GO:0034285//response to disaccharide;GO:0045333//cellular respiration
MSTRG.100496	RPPL1	disease resistance protein RGA2-like [Camellia sinensis]	-	-	-	-	-	-	-
MSTRG.1005	APC11	Anaphase-promoting complex subunit 11 [Capsicum annuum]	Genetic Information Processing	Folding, sorting and degradation	ko04120//Ubiquitin mediated proteolysis	K03358	GO:0000152//nuclear ubiquitin ligase complex	GO:0019787//ubiquitin-like protein transferase activity;GO:0046914//transition metal ion binding	GO:0000278//mitotic cell cycle;GO:0000280//nuclear division;GO:0032446//protein modification by small protein conjugation
MSTRG.10050	XRN4	Glutaredoxin like [Actinidia chinensis var. chinensis] [Actinidia chinensis]	-	-	-	-	-	GO:0015036//disulfide oxidoreductase activity	GO:0007165//signal transduction;GO:0019725//cellular homeostasis;GO:0044710//single-organism metabolic process
MSTRG.100508	GNS1	glucan endo-1,3-beta-glucosidase, acidic-like isoform X1 [Camellia sinensis]	-	-	-	-	GO:0005576//extracellular region;GO:0030312//external encapsulating structure	GO:0008422//beta-glucosidase activity	GO:0006091//generation of precursor metabolites and energy;GO:0006605//protein targeting;GO:0009617//response to bacterium;GO:0009620//response to fungus;GO:0009696//salicylic acid metabolic process;GO:0009755//hormone-mediated signaling pathway;GO:0009814//defense response, incompatible interaction;GO:0009863//salicylic acid mediated signaling pathway;GO:0010243//response to organonitrogen compo…
MSTRG.100523	--	-	-	-	-	-	-	-	-
MSTRG.100530	--	PREDICTED: cysteine-rich and transmembrane domain-containing protein A [Theobroma cacao]	-	-	-	-	-	-	-
MSTRG.100534	--	transcription factor bHLH13-like [Camellia sinensis]	-	-	-	-	-	-	-
MSTRG.100535	IBR3	acyl-CoA dehydrogenase [Camellia oleifera]	Metabolism;Metabolism;Metabolism;Metabolism;Metabolism	Global and overview maps;Global and overview maps;Global and overview maps;Amino acid metabolism;Lipid metabolism	ko01100//Metabolic pathways;ko01110//Biosynthesis of secondary metabolites;ko01212//Fatty acid metabolism;ko00280//Valine, leucine and isoleucine degradation;ko00071//Fatty acid degradation	K00249;K00249;K00249;K00249;K00249	-	GO:0016491//oxidoreductase activity	GO:0008152//metabolic process;GO:0044699//single-organism process
MSTRG.100551	--	Phosphatidyl-myo-inositol mannosyltransferase [Actinidia chinensis var. chinensis] [Actinidia chinensis]	-	-	-	-	GO:0031984//organelle subcompartment;GO:0043231//intracellular membrane-bounded organelle	GO:0003824//catalytic activity	GO:0009247//glycolipid biosynthetic process
MSTRG.100553	--	Phosphatidyl-myo-inositol mannosyltransferase [Actinidia chinensis var. chinensis] [Actinidia chinensis]	-	-	-	-	GO:0031984//organelle subcompartment;GO:0043231//intracellular membrane-bounded organelle	GO:0003824//catalytic activity	GO:0009247//glycolipid biosynthetic process
MSTRG.100562	--	Forkhead-associated domain-containing protein [Actinidia chinensis var. chinensis] [Actinidia chinensis]	-	-	-	-	-	GO:0003824//catalytic activity	GO:0044710//single-organism metabolic process
MSTRG.100571	--	hypothetical protein TEA_010765 [Camellia sinensis var. sinensis] [Camellia sinensis]	-	-	-	-	-	-	-
MSTRG.100573	--	PREDICTED: X-linked retinitis pigmentosa GTPase regulator-interacting protein 1-like isoform X2 [Vitis vinifera]	-	-	-	-	-	-	-
MSTRG.100619	SERGT1	peptidyl serine alpha-galactosyltransferase [Lactuca sativa]	Metabolism	Glycan biosynthesis and metabolism	ko00514//Other types of O-glycan biosynthesis	K20781	GO:0030529//intracellular ribonucleoprotein complex	GO:0016740//transferase activity	GO:0006970//response to osmotic stress;GO:0006996//organelle organization;GO:0009746//response to hexose;GO:0010467//gene expression;GO:0034285//response to disaccharide
MSTRG.100624	--	protein FAR1-RELATED SEQUENCE 5-like [Camellia sinensis]	-	-	-	-	-	-	-
MSTRG.100630	At5g13980	probable alpha-mannosidase At5g13980 isoform X3 [Camellia sinensis]	Metabolism	Glycan biosynthesis and metabolism	ko00511//Other glycan degradation	K01191	GO:0005576//extracellular region;GO:0005618//cell wall;GO:0031090//organelle membrane;GO:0043231//intracellular membrane-bounded organelle	GO:0015923//mannosidase activity;GO:0046914//transition metal ion binding	GO:0000097//sulfur amino acid biosynthetic process;GO:0000226//microtubule cytoskeleton organization;GO:0000904//cell morphogenesis involved in differentiation;GO:0007015//actin filament organization;GO:0009409//response to cold;GO:0010053//root epidermal cell differentiation;GO:0019318//hexose metabolic process;GO:0022610//biological adhesion;GO:0045229//external encapsulating structure organiza…
MSTRG.100631	CYP704C1	E3 ubiquitin-protein ligase At1g12760-like [Camellia sinensis]	-	-	-	-	-	GO:0016712//oxidoreductase activity, acting on paired donors, with incorporation or reduction of molecular oxygen, reduced flavin or flavoprotein as one donor, and incorporation of one atom of oxygen;GO:0046906//tetrapyrrole binding;GO:0046914//transition metal ion binding	GO:0044710//single-organism metabolic process
MSTRG.100634	At2g44920	thylakoid lumenal 15 kDa protein 1, chloroplastic [Camellia sinensis]	-	-	-	-	GO:0031978//plastid thylakoid lumen;GO:0044434//chloroplast part	GO:0005488//binding	GO:0006090//pyruvate metabolic process;GO:0006633//fatty acid biosynthetic process;GO:0006739//NADP metabolic process;GO:0006779//porphyrin-containing compound biosynthetic process;GO:0006950//response to stress;GO:0009617//response to bacterium;GO:0009893//positive regulation of metabolic process;GO:0016109//tetraterpenoid biosynthetic process
MSTRG.10066	Os08g0191100	aconitate hydratase-like [Olea europaea var. sylvestris] [Olea europaea]	Metabolism;Metabolism;Metabolism;Metabolism;Metabolism;Metabolism;Metabolism	Global and overview maps;Global and overview maps;Global and overview maps;Global and overview maps;Carbohydrate metabolism;Global and overview maps;Carbohydrate metabolism	ko01100//Metabolic pathways;ko01110//Biosynthesis of secondary metabolites;ko01200//Carbon metabolism;ko01230//Biosynthesis of amino acids;ko00630//Glyoxylate and dicarboxylate metabolism;ko01210//2-Oxocarboxylic acid metabolism;ko00020//Citrate cycle (TCA cycle)	K01681;K01681;K01681;K01681;K01681;K01681;K01681	GO:0005576//extracellular region;GO:0005911//cell-cell junction;GO:0009532//plastid stroma;GO:0030312//external encapsulating structure;GO:0031090//organelle membrane	GO:0003729//mRNA binding;GO:0016491//oxidoreductase activity;GO:0016836//hydro-lyase activity;GO:0032550//purine ribonucleoside binding;GO:0046914//transition metal ion binding;GO:0051536//iron-sulfur cluster binding	GO:0000160//phosphorelay signal transduction system;GO:0006006//glucose metabolic process;GO:0006090//pyruvate metabolic process;GO:0006101//citrate metabolic process;GO:0006486//protein glycosylation;GO:0006970//response to osmotic stress;GO:0006996//organelle organization;GO:0009725//response to hormone;GO:0010039//response to iron ion;GO:0010087//phloem or xylem histogenesis;GO:0019941//modifi…
MSTRG.100666	TULP8	tubby-like F-box protein 8 [Camellia sinensis]	-	-	-	-	GO:0016020//membrane;GO:0043231//intracellular membrane-bounded organelle;GO:0044444//cytoplasmic part	GO:0042578//phosphoric ester hydrolase activity	GO:0006865//amino acid transport;GO:0010468//regulation of gene expression;GO:0016482//cytoplasmic transport;GO:0032412//regulation of ion transmembrane transporter activity;GO:0032446//protein modification by small protein conjugation;GO:0051707//response to other organism
MSTRG.100673	GR1	glutathione reductase, chloroplastic-like [Camellia sinensis]	Metabolism;Metabolism	Global and overview maps;Metabolism of other amino acids	ko01100//Metabolic pathways;ko00480//Glutathione metabolism	K00383;K00383	GO:0009532//plastid stroma;GO:0042579//microbody	GO:0000166//nucleotide binding;GO:0015038//glutathione disulfide oxidoreductase activity;GO:0016651//oxidoreductase activity, acting on NAD(P)H;GO:0016723//oxidoreductase activity, oxidizing metal ions, NAD or NADP as acceptor;GO:0032550//purine ribonucleoside binding;GO:0046914//transition metal ion binding;GO:0060089//molecular transducer activity	GO:0006605//protein targeting;GO:0006790//sulfur compound metabolic process;GO:0009404//toxin metabolic process;GO:0009657//plastid organization;GO:0009835//fruit ripening;GO:0019725//cellular homeostasis;GO:0061687//detoxification of inorganic compound
MSTRG.100678	--	-	-	-	-	-	-	-	-
MSTRG.100679	--	-	-	-	-	-	-	-	-
MSTRG.100681	AGAL1	Glycoside hydrolase [Trema orientale]	Metabolism;Metabolism;Metabolism;Metabolism;Metabolism	Global and overview maps;Lipid metabolism;Carbohydrate metabolism;Lipid metabolism;Glycan biosynthesis and metabolism	ko01100//Metabolic pathways;ko00561//Glycerolipid metabolism;ko00052//Galactose metabolism;ko00600//Sphingolipid metabolism;ko00603//Glycosphingolipid biosynthesis - globo and isoglobo series	K07407;K07407;K07407;K07407;K07407	GO:0005576//extracellular region;GO:0005618//cell wall	GO:0004557//alpha-galactosidase activity	GO:0044238//primary metabolic process;GO:0045229//external encapsulating structure organization;GO:0071704//organic substance metabolic process
MSTRG.100688	PHOT1	phototropin-1-like isoform X1 [Camellia sinensis]	-	-	-	-	GO:0005886//plasma membrane;GO:0043231//intracellular membrane-bounded organelle	GO:0004674//protein serine/threonine kinase activity;GO:0005515//protein binding;GO:0009881//photoreceptor activity;GO:0016741//transferase activity, transferring one-carbon groups;GO:0032550//purine ribonucleoside binding;GO:0032553//ribonucleotide binding	GO:0006468//protein phosphorylation;GO:0009606//tropism;GO:0009639//response to red or far red light;GO:0009642//response to light intensity;GO:0009902//chloroplast relocation;GO:0010360//negative regulation of anion channel activity;GO:0034285//response to disaccharide;GO:0035556//intracellular signal transduction
MSTRG.100691	--	hypothetical protein TEA_016224 [Camellia sinensis var. sinensis] [Camellia sinensis]	-	-	-	-	-	-	-
MSTRG.1007	--	hypothetical protein TEA_012191 [Camellia sinensis var. sinensis] [Camellia sinensis]	-	-	-	-	-	-	-
MSTRG.100700	--	disease resistance protein RPM1-like protein [Cinnamomum micranthum f. kanehirae]	-	-	-	-	-	-	-
MSTRG.100732	--	protein FAR-RED IMPAIRED RESPONSE 1-like [Camellia sinensis]	-	-	-	-	-	-	-
MSTRG.100736	--	vacuolar-processing enzyme-like isoform X1 [Camellia sinensis]	-	-	-	-	-	-	-
MSTRG.100739	VHA-e1	V-type proton ATPase subunit e1-like [Camellia sinensis]	Metabolism;Metabolism;Cellular Processes	Global and overview maps;Energy metabolism;Transport and catabolism	ko01100//Metabolic pathways;ko00190//Oxidative phosphorylation;ko04145//Phagosome	K02153;K02153;K02153	-	-	-
MSTRG.100748	IPP	soluble inorganic pyrophosphatase-like [Camellia sinensis]	Metabolism	Energy metabolism	ko00190//Oxidative phosphorylation	K01507	GO:0044424//intracellular part	GO:0016462//pyrophosphatase activity;GO:0046872//metal ion binding	GO:0006793//phosphorus metabolic process
MSTRG.100751	--	hypothetical protein TEA_023845 [Camellia sinensis var. sinensis] [Camellia sinensis]	-	-	-	-	-	-	-
MSTRG.100757	--	upstream activation factor subunit UAF30 [Vigna unguiculata]	-	-	-	-	-	-	-
MSTRG.100764	--	transmembrane protein 120 homolog isoform X3 [Camellia sinensis]	-	-	-	-	-	-	-
MSTRG.100766	At5g15350	lamin-like protein [Camellia sinensis]	-	-	-	-	GO:0005576//extracellular region;GO:0031225//anchored component of membrane;GO:0043231//intracellular membrane-bounded organelle	GO:0046914//transition metal ion binding	GO:0000302//response to reactive oxygen species;GO:0006637//acyl-CoA metabolic process;GO:0006970//response to osmotic stress;GO:0006996//organelle organization;GO:0009642//response to light intensity;GO:0009664//plant-type cell wall organization;GO:0010383//cell wall polysaccharide metabolic process;GO:0016129//phytosteroid biosynthetic process;GO:0044085//cellular component biogenesis;GO:004426…
MSTRG.100778	CERBERUS	protein HESO1 [Camellia sinensis]	-	-	-	-	-	GO:0003824//catalytic activity	GO:0032446//protein modification by small protein conjugation
MSTRG.100782	--	LOW QUALITY PROTEIN: LETM1 domain-containing protein mdm28, mitochondrial-like, partial [Olea europaea var. sylvestris] [Olea europaea]	-	-	-	-	-	-	-
MSTRG.100787	--	-	-	-	-	-	-	-	-
MSTRG.100799	KEA5	K(+) efflux antiporter 4-like isoform X4 [Camellia sinensis]	-	-	-	-	GO:0031224//intrinsic component of membrane	GO:0015078//hydrogen ion transmembrane transporter activity;GO:0015291//secondary active transmembrane transporter activity;GO:0046914//transition metal ion binding	GO:0015992//proton transport;GO:0030001//metal ion transport;GO:0044763//single-organism cellular process
MSTRG.1008	--	-	-	-	-	-	-	-	-
MSTRG.10080	--	TMV resistance protein N-like isoform X1 [Camellia sinensis]	-	-	-	-	-	-	-
MSTRG.100800	At2g28450	zinc finger CCCH domain-containing protein 24 isoform X2 [Camellia sinensis]	-	-	-	-	GO:0043231//intracellular membrane-bounded organelle	GO:0003676//nucleic acid binding;GO:0008168//methyltransferase activity;GO:0046914//transition metal ion binding	GO:0003006//developmental process involved in reproduction;GO:0006886//intracellular protein transport;GO:0006997//nucleus organization;GO:0009451//RNA modification;GO:0010467//gene expression
MSTRG.100804	At1g54570	esterase/lipase/thioesterase family protein [Artemisia annua]	-	-	-	-	GO:0044434//chloroplast part	GO:0016746//transferase activity, transferring acyl groups	GO:0006641//triglyceride metabolic process;GO:0016101//diterpenoid metabolic process
MSTRG.10081	RUN1	TMV resistance protein N-like isoform X1 [Camellia sinensis]	-	-	-	-	-	-	-
MSTRG.100815	MAG2L	RINT1-like protein MAG2L [Camellia sinensis]	-	-	-	-	GO:0031312//extrinsic component of organelle membrane;GO:0044444//cytoplasmic part	-	GO:0006605//protein targeting;GO:0016482//cytoplasmic transport
MSTRG.100831	ILK1	LOW QUALITY PROTEIN: integrin-linked protein kinase 1-like [Camellia sinensis]	-	-	-	-	GO:0016020//membrane	GO:0004702//receptor signaling protein serine/threonine kinase activity;GO:0032550//purine ribonucleoside binding	GO:0007166//cell surface receptor signaling pathway;GO:0010646//regulation of cell communication;GO:0032147//activation of protein kinase activity
MSTRG.100847	--	Peptide chain release factor 2 like [Actinidia chinensis var. chinensis] [Actinidia chinensis]	-	-	-	-	-	-	-
MSTRG.10085	--	vacuolar-processing enzyme-like isoform X1 [Camellia sinensis]	-	-	-	-	-	-	-
MSTRG.100851	--	hypothetical protein TEA_012359 [Camellia sinensis var. sinensis] [Camellia sinensis]	-	-	-	-	-	-	-
MSTRG.100852	BOR4	Boron transporter like [Actinidia chinensis var. chinensis] [Actinidia chinensis]	-	-	-	-	GO:0016020//membrane	-	GO:0006820//anion transport
MSTRG.100856	CBR1	NADH--cytochrome b5 reductase 1-like isoform X2 [Camellia sinensis]	Metabolism	Carbohydrate metabolism	ko00520//Amino sugar and nucleotide sugar metabolism	K00326	GO:0005618//cell wall;GO:0031224//intrinsic component of membrane;GO:0031966//mitochondrial membrane	GO:0003824//catalytic activity	GO:0006091//generation of precursor metabolites and energy;GO:0006498//N-terminal protein lipidation;GO:0019321//pentose metabolic process
MSTRG.100861	FATB1	palmitoyl-acyl carrier protein thioesterase, chloroplastic-like [Camellia sinensis]	Metabolism;Metabolism;Metabolism	Global and overview maps;Global and overview maps;Lipid metabolism	ko01100//Metabolic pathways;ko01212//Fatty acid metabolism;ko00061//Fatty acid biosynthesis	K10781;K10781;K10781	GO:0009536//plastid	GO:0004312//fatty acid synthase activity;GO:0016788//hydrolase activity, acting on ester bonds;GO:0044620//ACP phosphopantetheine attachment site binding	GO:0006631//fatty acid metabolic process
MSTRG.100864	RPL1	50S ribosomal protein L1, chloroplastic-like [Camellia sinensis]	Genetic Information Processing	Translation	ko03010//Ribosome	K02863	GO:0009526//plastid envelope;GO:0009532//plastid stroma;GO:0044391//ribosomal subunit;GO:0044434//chloroplast part	GO:0003723//RNA binding;GO:0005198//structural molecule activity	GO:0006090//pyruvate metabolic process;GO:0006351//transcription, DNA-templated;GO:0006605//protein targeting;GO:0006739//NADP metabolic process;GO:0008652//cellular amino acid biosynthetic process;GO:0009658//chloroplast organization;GO:0009668//plastid membrane organization
MSTRG.100865	RPL1	50S ribosomal protein L1, chloroplastic-like [Camellia sinensis]	Genetic Information Processing	Translation	ko03010//Ribosome	K02863	GO:0009526//plastid envelope;GO:0009532//plastid stroma;GO:0044391//ribosomal subunit;GO:0044434//chloroplast part	GO:0003723//RNA binding;GO:0005198//structural molecule activity	GO:0006090//pyruvate metabolic process;GO:0006351//transcription, DNA-templated;GO:0006605//protein targeting;GO:0006739//NADP metabolic process;GO:0008652//cellular amino acid biosynthetic process;GO:0009658//chloroplast organization;GO:0009668//plastid membrane organization
MSTRG.100869	--	50S ribosomal protein L1, chloroplastic-like [Camellia sinensis]	-	-	-	-	-	-	-
MSTRG.100870	GPA3	protein GLUTELIN PRECURSOR ACCUMULATION 3-like [Camellia sinensis]	-	-	-	-	-	-	GO:0006464//cellular protein modification process;GO:0044765//single-organism transport
MSTRG.100875	KEA5	mitogen-activated protein kinase kinase kinase 17-like [Camellia sinensis]	-	-	-	-	GO:0031224//intrinsic component of membrane	GO:0015078//hydrogen ion transmembrane transporter activity;GO:0015291//secondary active transmembrane transporter activity	GO:0015992//proton transport;GO:0030001//metal ion transport;GO:0044763//single-organism cellular process
MSTRG.100876	RPL1	50S ribosomal protein L1, chloroplastic-like [Camellia sinensis]	Genetic Information Processing	Translation	ko03010//Ribosome	K02863	GO:0009526//plastid envelope;GO:0009532//plastid stroma;GO:0044391//ribosomal subunit;GO:0044434//chloroplast part	GO:0003723//RNA binding;GO:0005198//structural molecule activity	GO:0006090//pyruvate metabolic process;GO:0006351//transcription, DNA-templated;GO:0006605//protein targeting;GO:0006739//NADP metabolic process;GO:0008652//cellular amino acid biosynthetic process;GO:0009658//chloroplast organization;GO:0009668//plastid membrane organization
MSTRG.100878	RPPL1	disease resistance protein RGA2-like [Camellia sinensis]	-	-	-	-	-	-	-
MSTRG.100882	RPL1	50S ribosomal protein L1, chloroplastic-like [Camellia sinensis]	Genetic Information Processing	Translation	ko03010//Ribosome	K02863	GO:0009526//plastid envelope;GO:0009532//plastid stroma;GO:0044391//ribosomal subunit;GO:0044434//chloroplast part	GO:0003723//RNA binding;GO:0005198//structural molecule activity	GO:0006090//pyruvate metabolic process;GO:0006351//transcription, DNA-templated;GO:0006605//protein targeting;GO:0006739//NADP metabolic process;GO:0008652//cellular amino acid biosynthetic process;GO:0009658//chloroplast organization;GO:0009668//plastid membrane organization
MSTRG.100888	--	gag/pol polyprotein [Trifolium pratense]	-	-	-	-	-	GO:0016891//endoribonuclease activity, producing 5'-phosphomonoesters;GO:0034061//DNA polymerase activity	GO:0006260//DNA replication;GO:0090501//RNA phosphodiester bond hydrolysis
MSTRG.100895	--	-	-	-	-	-	-	-	-
MSTRG.100896	RABE1C	ras-related protein RABE1c isoform X3 [Camellia sinensis]	Cellular Processes	Transport and catabolism	ko04144//Endocytosis	K07901	-	-	-
MSTRG.100898	--	hypothetical protein TEA_000880 [Camellia sinensis var. sinensis] [Camellia sinensis]	-	-	-	-	-	-	-
MSTRG.1009	--	-	-	-	-	-	-	-	-
MSTRG.10090	--	TMV resistance protein N-like isoform X1 [Camellia sinensis]	-	-	-	-	-	-	-
MSTRG.100900	--	uncharacterized protein LOC114270346 isoform X2 [Camellia sinensis]	-	-	-	-	-	-	-
MSTRG.100901	--	uncharacterized protein LOC114295302 [Camellia sinensis]	-	-	-	-	-	-	-
MSTRG.10091	RPV1	TMV resistance protein N-like isoform X1 [Camellia sinensis]	-	-	-	-	-	-	-
MSTRG.100939	--	AT4g08070 [Arabidopsis thaliana]	-	-	-	-	-	-	-
MSTRG.100940	--	PREDICTED: En/Spm transposon [Prunus dulcis]	-	-	-	-	-	-	-
MSTRG.100943	RPP1	TMV resistance protein N-like [Camellia sinensis]	-	-	-	-	-	GO:0032550//purine ribonucleoside binding	-
MSTRG.100946	DNMT2	tRNA (cytosine(38)-C(5))-methyltransferase 2 isoform X1 [Camellia sinensis]	-	-	-	-	GO:0043231//intracellular membrane-bounded organelle	GO:0016740//transferase activity	GO:0006305//DNA alkylation
MSTRG.100953	--	UDP-N-acetylglucosamine--dolichyl-phosphate N-acetylglucosaminephosphotransferase [Gossypium australe]	Metabolism;Metabolism	Global and overview maps;Glycan biosynthesis and metabolism	ko01100//Metabolic pathways;ko00510//N-Glycan biosynthesis	K01001;K01001	GO:0031224//intrinsic component of membrane	GO:0016780//phosphotransferase activity, for other substituted phosphate groups	GO:0044237//cellular metabolic process;GO:0044238//primary metabolic process;GO:0044710//single-organism metabolic process;GO:0044763//single-organism cellular process;GO:0071704//organic substance metabolic process
MSTRG.100954	KIN7D	kinesin-like protein KIN-7D, mitochondrial isoform X2 [Camellia sinensis]	-	-	-	-	GO:0005875//microtubule associated complex	GO:0003774//motor activity;GO:0015631//tubulin binding;GO:0032550//purine ribonucleoside binding;GO:0046914//transition metal ion binding	GO:0007017//microtubule-based process
MSTRG.100959	PBF1	proteasome subunit beta type-1 isoform X1 [Camellia sinensis]	Genetic Information Processing	Folding, sorting and degradation	ko03050//Proteasome	K02732	GO:0005576//extracellular region;GO:0009536//plastid;GO:0016020//membrane;GO:0043234//protein complex	GO:0004175//endopeptidase activity	GO:0006006//glucose metabolic process;GO:0006090//pyruvate metabolic process;GO:0006511//ubiquitin-dependent protein catabolic process;GO:0006970//response to osmotic stress;GO:0009062//fatty acid catabolic process;GO:0009404//toxin metabolic process;GO:0010038//response to metal ion;GO:0035966//response to topologically incorrect protein;GO:0043248//proteasome assembly;GO:0050832//defense respon…
MSTRG.100963	CDC2B	cell division control protein 2 homolog 2-like [Camellia sinensis]	-	-	-	-	-	GO:0004674//protein serine/threonine kinase activity	GO:0007049//cell cycle
MSTRG.100965	At4g00590	Threonine aspartase subunit beta precursor [Actinidia chinensis var. chinensis] [Actinidia chinensis]	-	-	-	-	-	-	GO:0008152//metabolic process
MSTRG.100976	At4g00590	Peptidase T2, asparaginase 2 [Corchorus olitorius]	-	-	-	-	-	GO:0008233//peptidase activity	GO:0019538//protein metabolic process
MSTRG.100988	--	Protein FAM114A2 like [Actinidia chinensis var. chinensis] [Actinidia chinensis]	-	-	-	-	GO:0043231//intracellular membrane-bounded organelle;GO:0044444//cytoplasmic part	-	-
MSTRG.100990	--	-	-	-	-	-	-	-	-
MSTRG.101000	GAUT1	polygalacturonate 4-alpha-galacturonosyltransferase-like isoform X1 [Camellia sinensis]	Metabolism;Metabolism	Global and overview maps;Carbohydrate metabolism	ko01100//Metabolic pathways;ko00520//Amino sugar and nucleotide sugar metabolism	K13648;K13648	GO:0031224//intrinsic component of membrane;GO:0031984//organelle subcompartment;GO:0043231//intracellular membrane-bounded organelle	GO:0008194//UDP-glycosyltransferase activity	GO:0000271//polysaccharide biosynthetic process;GO:0010394//homogalacturonan metabolic process;GO:0048509//regulation of meristem development
MSTRG.101001	MADS3	MADS-box transcription factor 6 isoform X1 [Camellia sinensis]	-	-	-	-	-	GO:0005515//protein binding	GO:0009409//response to cold;GO:0009909//regulation of flower development;GO:0010467//gene expression;GO:0034645//cellular macromolecule biosynthetic process;GO:0043479//pigment accumulation in tissues in response to UV light;GO:0048437//floral organ development
MSTRG.101003	KEA1	K+ efflux antiporter 1 [Gossypium australe]	-	-	-	-	GO:0009526//plastid envelope;GO:0031224//intrinsic component of membrane	GO:0005451//monovalent cation:proton antiporter activity	GO:0015992//proton transport;GO:0030001//metal ion transport;GO:0044763//single-organism cellular process
MSTRG.101006	--	golgin subfamily A member 6-like protein 4 isoform X1 [Camellia sinensis]	-	-	-	-	-	-	-
MSTRG.101009	KEA1	K(+) efflux antiporter 2, chloroplastic-like isoform X1 [Camellia sinensis]	-	-	-	-	GO:0009526//plastid envelope;GO:0031224//intrinsic component of membrane	GO:0005451//monovalent cation:proton antiporter activity;GO:0046873//metal ion transmembrane transporter activity	GO:0015992//proton transport;GO:0030001//metal ion transport;GO:0044763//single-organism cellular process
MSTRG.101013	BSK7	serine/threonine-protein kinase BSK7-like [Camellia sinensis]	Environmental Information Processing	Signal transduction	ko04075//Plant hormone signal transduction	K14500	-	GO:0016772//transferase activity, transferring phosphorus-containing groups;GO:0032550//purine ribonucleoside binding	GO:0006464//cellular protein modification process;GO:0006796//phosphate-containing compound metabolic process
MSTRG.101019	KEA1	K(+) efflux antiporter 2 like [Actinidia chinensis var. chinensis] [Actinidia chinensis]	-	-	-	-	GO:0031224//intrinsic component of membrane;GO:0042170//plastid membrane	GO:0005451//monovalent cation:proton antiporter activity;GO:0046873//metal ion transmembrane transporter activity	GO:0015992//proton transport;GO:0030001//metal ion transport;GO:0044763//single-organism cellular process
MSTRG.101024	KEA1	K(+) efflux antiporter 2, chloroplastic-like [Camellia sinensis]	-	-	-	-	GO:0031224//intrinsic component of membrane;GO:0042170//plastid membrane	GO:0005451//monovalent cation:proton antiporter activity;GO:0046873//metal ion transmembrane transporter activity	GO:0015992//proton transport;GO:0030001//metal ion transport;GO:0044763//single-organism cellular process
MSTRG.101027	HEMB1	delta-aminolevulinic acid dehydratase, chloroplastic isoform X2 [Punica granatum]	Metabolism;Metabolism;Metabolism	Global and overview maps;Global and overview maps;Metabolism of cofactors and vitamins	ko01100//Metabolic pathways;ko01110//Biosynthesis of secondary metabolites;ko00860//Porphyrin and chlorophyll metabolism	K01698;K01698;K01698	-	-	-
MSTRG.101030	KEA2	K(+) efflux antiporter 2, chloroplastic-like [Camellia sinensis]	-	-	-	-	GO:0031224//intrinsic component of membrane;GO:0042170//plastid membrane	GO:0005451//monovalent cation:proton antiporter activity;GO:0046873//metal ion transmembrane transporter activity	GO:0015992//proton transport;GO:0030001//metal ion transport;GO:0044763//single-organism cellular process
MSTRG.101031	Pol	RNA-directed DNA polymerase, eukaryota, Reverse transcriptase zinc-binding domain protein [Artemisia annua]	-	-	-	-	-	-	-
MSTRG.101035	KEA2	K(+) efflux antiporter 2, chloroplastic, partial [Mucuna pruriens]	-	-	-	-	GO:0009526//plastid envelope;GO:0016020//membrane	GO:0005451//monovalent cation:proton antiporter activity;GO:0046873//metal ion transmembrane transporter activity	GO:0006818//hydrogen transport;GO:0015672//monovalent inorganic cation transport;GO:0030001//metal ion transport;GO:0044763//single-organism cellular process
MSTRG.101064	--	Ribosomal RNA small subunit methyltransferase G [Gossypium arboreum]	-	-	-	-	-	-	-
MSTRG.101082	--	RAB6A-GEF complex partner protein 1-like [Camellia sinensis]	-	-	-	-	-	-	-
MSTRG.101086	--	multidrug resistance-associated protein 5 [Artemisia annua]	-	-	-	-	-	-	-
MSTRG.101088	--	hypothetical protein TEA_005776 [Camellia sinensis var. sinensis] [Camellia sinensis]	-	-	-	-	-	-	-
MSTRG.101089	--	-	-	-	-	-	-	-	-
MSTRG.101090	UVR8	ultraviolet-B receptor UVR8 [Camellia sinensis]	-	-	-	-	GO:0032991//macromolecular complex;GO:0043231//intracellular membrane-bounded organelle;GO:0044444//cytoplasmic part	GO:0046983//protein dimerization activity	GO:0006006//glucose metabolic process;GO:0009411//response to UV;GO:0009605//response to external stimulus;GO:0043087//regulation of GTPase activity
MSTRG.101091	AHK3	histidine kinase 3-like [Camellia sinensis]	Environmental Information Processing	Signal transduction	ko04075//Plant hormone signal transduction	K14489	-	-	-
MSTRG.101093	UVR8	ultraviolet-B receptor UVR8 [Camellia sinensis]	-	-	-	-	GO:0031224//intrinsic component of membrane;GO:0032991//macromolecular complex;GO:0043231//intracellular membrane-bounded organelle;GO:0044444//cytoplasmic part	GO:0038023//signaling receptor activity;GO:0046983//protein dimerization activity	GO:0006006//glucose metabolic process;GO:0006464//cellular protein modification process;GO:0009411//response to UV;GO:0009605//response to external stimulus;GO:0043087//regulation of GTPase activity
MSTRG.101095	--	alpha-mannosidase At3g26720 isoform X2 [Camellia sinensis]	-	-	-	-	GO:0005618//cell wall;GO:0031090//organelle membrane;GO:0043231//intracellular membrane-bounded organelle	GO:0015923//mannosidase activity;GO:0046914//transition metal ion binding	GO:0000904//cell morphogenesis involved in differentiation;GO:0007015//actin filament organization;GO:0009409//response to cold;GO:0010053//root epidermal cell differentiation;GO:0019318//hexose metabolic process;GO:0022610//biological adhesion;GO:0034645//cellular macromolecule biosynthetic process;GO:0045229//external encapsulating structure organization
MSTRG.101097	FRO1	ferric reduction oxidase 2-like [Camellia sinensis]	-	-	-	-	GO:0031224//intrinsic component of membrane;GO:0044455//mitochondrial membrane part	GO:0016723//oxidoreductase activity, oxidizing metal ions, NAD or NADP as acceptor;GO:0046914//transition metal ion binding;GO:0050136//NADH dehydrogenase (quinone) activity;GO:0050664//oxidoreductase activity, acting on NAD(P)H, oxygen as acceptor	GO:0000041//transition metal ion transport;GO:0006090//pyruvate metabolic process;GO:0006091//generation of precursor metabolites and energy;GO:0006970//response to osmotic stress;GO:0006996//organelle organization;GO:0009267//cellular response to starvation;GO:0009409//response to cold;GO:0010038//response to metal ion;GO:0019941//modification-dependent protein catabolic process;GO:0035966//resp…
MSTRG.10110	TON2	probable serine/threonine-protein phosphatase 2A regulatory subunit B'' subunit TON2 isoform X4 [Manihot esculenta]	Genetic Information Processing	Translation	ko03015//mRNA surveillance pathway	K11583	GO:0015630//microtubule cytoskeleton;GO:0043231//intracellular membrane-bounded organelle;GO:0044444//cytoplasmic part	GO:0019888//protein phosphatase regulator activity;GO:0046872//metal ion binding	GO:0000904//cell morphogenesis involved in differentiation;GO:0007015//actin filament organization;GO:0007017//microtubule-based process;GO:0010053//root epidermal cell differentiation;GO:0019222//regulation of metabolic process;GO:0022607//cellular component assembly;GO:0022610//biological adhesion;GO:0045229//external encapsulating structure organization
MSTRG.101101	MMK2	mitogen-activated protein kinase homolog MMK2-like isoform X1 [Camellia sinensis]	Organismal Systems;Environmental Information Processing	Environmental adaptation;Signal transduction	ko04626//Plant-pathogen interaction;ko04016//MAPK signaling pathway - plant	K20600;K20600	GO:0015630//microtubule cytoskeleton;GO:0043231//intracellular membrane-bounded organelle;GO:0044444//cytoplasmic part	GO:0004702//receptor signaling protein serine/threonine kinase activity;GO:0032550//purine ribonucleoside binding	GO:0003006//developmental process involved in reproduction;GO:0006090//pyruvate metabolic process;GO:0006605//protein targeting;GO:0006796//phosphate-containing compound metabolic process;GO:0006971//hypotonic response;GO:0006972//hyperosmotic response;GO:0009611//response to wounding;GO:0009617//response to bacterium;GO:0009620//response to fungus;GO:0009696//salicylic acid metabolic process;GO:…
MSTRG.101104	DJA6	chaperone protein dnaJ A6-like [Camellia sinensis]	Genetic Information Processing	Folding, sorting and degradation	ko04141//Protein processing in endoplasmic reticulum	K09503	GO:0005911//cell-cell junction;GO:0016020//membrane;GO:0044444//cytoplasmic part	GO:0005515//protein binding;GO:0032550//purine ribonucleoside binding;GO:0043169//cation binding	GO:0000302//response to reactive oxygen species;GO:0006498//N-terminal protein lipidation;GO:0009642//response to light intensity
MSTRG.10111	PAPS4	nuclear poly(A) polymerase 4-like isoform X2 [Camellia sinensis]	Genetic Information Processing	Translation	ko03015//mRNA surveillance pathway	K14376	GO:0043231//intracellular membrane-bounded organelle	GO:0005488//binding;GO:0070566//adenylyltransferase activity	GO:0006402//mRNA catabolic process;GO:0006605//protein targeting;GO:0031123//RNA 3'-end processing;GO:0061024//membrane organization;GO:1902410//mitotic cytokinetic process
MSTRG.101110	--	unnamed protein product [Coffea canephora]	-	-	-	-	-	-	-
MSTRG.101119	CYP90D1	3-epi-6-deoxocathasterone 23-monooxygenase CYP90D1-like [Camellia sinensis]	Metabolism;Metabolism;Metabolism	Global and overview maps;Global and overview maps;Metabolism of terpenoids and polyketides	ko01100//Metabolic pathways;ko01110//Biosynthesis of secondary metabolites;ko00905//Brassinosteroid biosynthesis	K12638;K12638;K12638	GO:0009536//plastid;GO:0031090//organelle membrane;GO:0031224//intrinsic component of membrane	GO:0004497//monooxygenase activity;GO:0046906//tetrapyrrole binding;GO:0046914//transition metal ion binding	GO:0009826//unidimensional cell growth;GO:0009887//organ morphogenesis;GO:0016129//phytosteroid biosynthetic process;GO:0048437//floral organ development;GO:0048827//phyllome development;GO:0055088//lipid homeostasis
MSTRG.101125	ORP1D	Oxysterol-binding protein-related protein 1C [Vitis vinifera]	-	-	-	-	-	GO:0005543//phospholipid binding;GO:0032934//sterol binding	GO:0006605//protein targeting;GO:0006629//lipid metabolic process;GO:0006952//defense response;GO:0009620//response to fungus;GO:0009755//hormone-mediated signaling pathway;GO:0009863//salicylic acid mediated signaling pathway;GO:0010243//response to organonitrogen compound;GO:0035556//intracellular signal transduction;GO:0043067//regulation of programmed cell death
MSTRG.101133	--	-	-	-	-	-	-	-	-
MSTRG.101136	TPL	protein TOPLESS-like [Populus alba]	-	-	-	-	GO:0043231//intracellular membrane-bounded organelle;GO:0044444//cytoplasmic part	GO:0046983//protein dimerization activity	GO:0003002//regionalization;GO:0003006//developmental process involved in reproduction;GO:0006355//regulation of transcription, DNA-templated;GO:0009755//hormone-mediated signaling pathway
MSTRG.101138	TPR1	protein TOPLESS-like [Brassica napus]	-	-	-	-	GO:0043231//intracellular membrane-bounded organelle;GO:0044444//cytoplasmic part	GO:0046983//protein dimerization activity	GO:0003002//regionalization;GO:0003006//developmental process involved in reproduction;GO:0006355//regulation of transcription, DNA-templated;GO:0009755//hormone-mediated signaling pathway
MSTRG.101140	--	-	-	-	-	-	-	-	-
MSTRG.101141	--	-	-	-	-	-	-	-	-
MSTRG.101172	--	vacuolar-processing enzyme-like isoform X1 [Camellia sinensis]	-	-	-	-	-	-	-
MSTRG.101185	At1g27900	probable pre-mRNA-splicing factor ATP-dependent RNA helicase DEAH4 isoform X2 [Camellia sinensis]	Genetic Information Processing	Transcription	ko03040//Spliceosome	K12818	GO:0043231//intracellular membrane-bounded organelle	GO:0032550//purine ribonucleoside binding;GO:0042623//ATPase activity, coupled	GO:0000280//nuclear division;GO:0000723//telomere maintenance;GO:0007059//chromosome segregation;GO:0010212//response to ionizing radiation;GO:0022402//cell cycle process;GO:0032844//regulation of homeostatic process;GO:0033043//regulation of organelle organization;GO:0045491//xylan metabolic process
MSTRG.101195	--	protein BONZAI 3-like, partial [Camellia sinensis]	-	-	-	-	-	-	-
MSTRG.101212	CYP65	50S ribosomal protein [Actinidia chinensis var. chinensis] [Actinidia chinensis]	Genetic Information Processing	Translation	ko03010//Ribosome	K02907	GO:0044391//ribosomal subunit	GO:0005198//structural molecule activity	GO:0010467//gene expression;GO:0022613//ribonucleoprotein complex biogenesis;GO:0032774//RNA biosynthetic process
MSTRG.101225	--	40S ribosomal protein S6-like [Olea europaea var. sylvestris] [Olea europaea]	-	-	-	-	-	-	-
MSTRG.101227	--	Retrovirus-related Pol polyprotein from transposon TNT 1-94 [Cajanus cajan]	-	-	-	-	-	-	-
MSTRG.101228	--	-	-	-	-	-	-	-	-
MSTRG.101234	WRKY76	SET and MYND domain-containing protein 4 isoform X2 [Camellia sinensis]	-	-	-	-	-	-	GO:0006807//nitrogen compound metabolic process;GO:0010468//regulation of gene expression;GO:0044237//cellular metabolic process;GO:0044238//primary metabolic process;GO:0044699//single-organism process
MSTRG.101257	NDA1	internal alternative NAD(P)H-ubiquinone oxidoreductase A1, mitochondrial-like [Camellia sinensis]	-	-	-	-	-	-	-
MSTRG.101265	--	probable LRR receptor-like serine/threonine-protein kinase At1g07650 [Camellia sinensis]	-	-	-	-	GO:0016020//membrane	GO:0004672//protein kinase activity;GO:0032550//purine ribonucleoside binding	GO:0006464//cellular protein modification process;GO:0006796//phosphate-containing compound metabolic process;GO:0007167//enzyme linked receptor protein signaling pathway
MSTRG.101268	SRL1	protein TIME FOR COFFEE isoform X2 [Camellia sinensis]	Genetic Information Processing	Transcription	ko03040//Spliceosome	K12850	-	-	-
MSTRG.101274	TMEM258	transmembrane protein 258 [Camellia sinensis]	-	-	-	-	GO:0009536//plastid	GO:0016772//transferase activity, transferring phosphorus-containing groups	-
MSTRG.101286	EMB2752	Prenylated rab acceptor PRA1 [Corchorus capsularis]	-	-	-	-	GO:0031224//intrinsic component of membrane;GO:0043231//intracellular membrane-bounded organelle	-	GO:0003006//developmental process involved in reproduction
MSTRG.101308	RRP5	rRNA biogenesis protein RRP5 isoform X7 [Camellia sinensis]	-	-	-	-	GO:0043231//intracellular membrane-bounded organelle	GO:0003676//nucleic acid binding	GO:0006396//RNA processing;GO:0043412//macromolecule modification;GO:0044699//single-organism process
MSTRG.101309	--	Structural maintenance of chromosomes protein like [Actinidia chinensis var. chinensis] [Actinidia chinensis]	-	-	-	-	GO:0043231//intracellular membrane-bounded organelle	GO:0003824//catalytic activity	GO:0010468//regulation of gene expression;GO:0034645//cellular macromolecule biosynthetic process
MSTRG.101314	--	Structural maintenance of chromosomes protein like [Actinidia chinensis var. chinensis] [Actinidia chinensis]	-	-	-	-	GO:0043231//intracellular membrane-bounded organelle	GO:0003824//catalytic activity	GO:0010468//regulation of gene expression;GO:0034645//cellular macromolecule biosynthetic process
MSTRG.101315	At3g57470	insulin-degrading enzyme-like 1, peroxisomal [Camellia sinensis]	-	-	-	-	GO:0042579//microbody	GO:0004175//endopeptidase activity;GO:0043169//cation binding	GO:0019538//protein metabolic process
MSTRG.101319	RRP5	rRNA biogenesis protein RRP5 isoform X8 [Camellia sinensis]	-	-	-	-	GO:0016020//membrane;GO:0043231//intracellular membrane-bounded organelle;GO:0043232//intracellular non-membrane-bounded organelle	GO:0003676//nucleic acid binding	GO:0006396//RNA processing;GO:0006886//intracellular protein transport;GO:0009451//RNA modification;GO:0016072//rRNA metabolic process;GO:0048229//gametophyte development
MSTRG.101326	RRP5	rRNA biogenesis protein RRP5 isoform X15 [Camellia sinensis]	-	-	-	-	GO:0016020//membrane;GO:0043231//intracellular membrane-bounded organelle;GO:0043232//intracellular non-membrane-bounded organelle	GO:0003676//nucleic acid binding	GO:0006396//RNA processing;GO:0006886//intracellular protein transport;GO:0009451//RNA modification;GO:0016072//rRNA metabolic process;GO:0048229//gametophyte development
MSTRG.101327	RRP5	rRNA biogenesis protein RRP5-like isoform X2 [Camellia sinensis]	-	-	-	-	GO:0043231//intracellular membrane-bounded organelle	-	GO:0006396//RNA processing
MSTRG.101328	RRP5	rRNA biogenesis protein RRP5 isoform X8 [Camellia sinensis]	-	-	-	-	GO:0043231//intracellular membrane-bounded organelle	GO:0003676//nucleic acid binding	GO:0006396//RNA processing;GO:0043412//macromolecule modification;GO:0044699//single-organism process
MSTRG.101329	RRP5	PREDICTED: rRNA biogenesis protein RRP5 isoform X2 [Prunus mume]	-	-	-	-	GO:0016020//membrane;GO:0043231//intracellular membrane-bounded organelle;GO:0043232//intracellular non-membrane-bounded organelle	GO:0003676//nucleic acid binding	GO:0006396//RNA processing;GO:0006886//intracellular protein transport;GO:0009451//RNA modification;GO:0016072//rRNA metabolic process;GO:0048229//gametophyte development
MSTRG.101332	RRP5	rRNA biogenesis protein RRP5 isoform X8 [Camellia sinensis]	-	-	-	-	GO:0016020//membrane;GO:0043231//intracellular membrane-bounded organelle;GO:0043232//intracellular non-membrane-bounded organelle	GO:0003676//nucleic acid binding	GO:0006396//RNA processing;GO:0006886//intracellular protein transport;GO:0009451//RNA modification;GO:0016072//rRNA metabolic process;GO:0048229//gametophyte development
MSTRG.101336	THO1	THO complex subunit 1-like [Camellia sinensis]	Genetic Information Processing;Genetic Information Processing	Transcription;Translation	ko03040//Spliceosome;ko03013//RNA transport	K12878;K12878	GO:0043231//intracellular membrane-bounded organelle;GO:0043234//protein complex	-	GO:0006405//RNA export from nucleus;GO:0009620//response to fungus;GO:0030422//production of siRNA involved in RNA interference
MSTRG.101338	THO1	THO complex subunit 1-like [Camellia sinensis]	Genetic Information Processing;Genetic Information Processing	Transcription;Translation	ko03040//Spliceosome;ko03013//RNA transport	K12878;K12878	GO:0043231//intracellular membrane-bounded organelle;GO:0043234//protein complex	-	GO:0006405//RNA export from nucleus;GO:0009620//response to fungus;GO:0030422//production of siRNA involved in RNA interference
MSTRG.101344	--	hypothetical protein TEA_026248 [Camellia sinensis var. sinensis] [Camellia sinensis]	-	-	-	-	-	-	-
MSTRG.101353	At1g67690	probable thimet oligopeptidase [Camellia sinensis]	-	-	-	-	-	GO:0043169//cation binding;GO:0070011//peptidase activity, acting on L-amino acid peptides	GO:0003006//developmental process involved in reproduction;GO:0006325//chromatin organization;GO:0007126//meiotic nuclear division;GO:0009791//post-embryonic development;GO:0019538//protein metabolic process;GO:0044260//cellular macromolecule metabolic process;GO:0044710//single-organism metabolic process;GO:0050789//regulation of biological process;GO:1902589//single-organism organelle organizat…
MSTRG.101356	--	subtilisin-like protease SBT1.6 [Camellia sinensis]	-	-	-	-	-	GO:0016787//hydrolase activity	GO:0019538//protein metabolic process
MSTRG.101370	UBC2	ubiquitin-conjugating enzyme E2 2, partial [Abelmoschus esculentus]	Genetic Information Processing	Folding, sorting and degradation	ko04120//Ubiquitin mediated proteolysis	K10573	-	GO:0003824//catalytic activity	GO:0008152//metabolic process
MSTRG.101375	SBT1.2	subtilisin-like protease SBT1.2 [Camellia sinensis]	-	-	-	-	GO:0044459//plasma membrane part	GO:0070011//peptidase activity, acting on L-amino acid peptides	GO:0008152//metabolic process;GO:0008283//cell proliferation;GO:0009886//post-embryonic morphogenesis
MSTRG.101386	EPFL6	EPIDERMAL PATTERNING FACTOR-like protein 6 [Camellia sinensis]	-	-	-	-	-	-	GO:0010374//stomatal complex development
MSTRG.101390	--	-	-	-	-	-	-	-	-
MSTRG.101392	--	-	-	-	-	-	-	-	-
MSTRG.101398	SCAMP4	secretory carrier-associated membrane protein 4-like isoform X2 [Camellia sinensis]	-	-	-	-	GO:0030659//cytoplasmic vesicle membrane;GO:0031224//intrinsic component of membrane	GO:0016614//oxidoreductase activity, acting on CH-OH group of donors	GO:0006810//transport;GO:0008104//protein localization;GO:0008202//steroid metabolic process
MSTRG.101414	--	DEAD-box ATP-dependent RNA helicase 13 isoform X1 [Camellia sinensis]	-	-	-	-	-	GO:0003676//nucleic acid binding;GO:0017111//nucleoside-triphosphatase activity	-
MSTRG.101415	BSK5	PREDICTED: probable serine/threonine-protein kinase At5g41260 [Nicotiana attenuata]	-	-	-	-	-	GO:0016772//transferase activity, transferring phosphorus-containing groups;GO:0032550//purine ribonucleoside binding	GO:0006464//cellular protein modification process;GO:0006796//phosphate-containing compound metabolic process
MSTRG.101442	--	Succinate dehydrogenase [Actinidia chinensis var. chinensis] [Actinidia chinensis]	-	-	-	-	-	-	-
MSTRG.101454	AGP16	arabinogalactan protein 20-like [Camellia sinensis]	-	-	-	-	GO:0031224//intrinsic component of membrane	-	GO:0000041//transition metal ion transport;GO:0001101//response to acid chemical;GO:0009267//cellular response to starvation;GO:0010053//root epidermal cell differentiation;GO:0015698//inorganic anion transport;GO:0016129//phytosteroid biosynthetic process
MSTRG.101484	--	G patch domain-containing protein 11-like isoform X1 [Camellia sinensis]	-	-	-	-	GO:0043231//intracellular membrane-bounded organelle	GO:0097159//organic cyclic compound binding	-
MSTRG.101486	--	-	-	-	-	-	-	-	-
MSTRG.101487	--	protein IN CHLOROPLAST ATPASE BIOGENESIS, chloroplastic-like [Camellia sinensis]	-	-	-	-	-	-	-
MSTRG.101488	--	-	-	-	-	-	-	-	-
MSTRG.101495	--	DNA topoisomerase 3-alpha-like [Camellia sinensis]	-	-	-	-	-	-	-
MSTRG.10150	--	zinc finger BED domain-containing protein DAYSLEEPER-like [Camellia sinensis]	-	-	-	-	-	-	-
MSTRG.101533	RIBA1	trafficking protein particle complex subunit 5-like isoform X1 [Gossypium australe]	Metabolism;Metabolism;Metabolism;Metabolism	Global and overview maps;Global and overview maps;Metabolism of cofactors and vitamins;Metabolism of cofactors and vitamins	ko01100//Metabolic pathways;ko01110//Biosynthesis of secondary metabolites;ko00790//Folate biosynthesis;ko00740//Riboflavin metabolism	K14652;K14652;K14652;K14652	GO:0009536//plastid	GO:0016829//lyase activity;GO:0036094//small molecule binding;GO:0043167//ion binding;GO:0097159//organic cyclic compound binding;GO:1901363//heterocyclic compound binding	GO:0016192//vesicle-mediated transport;GO:0030243//cellulose metabolic process;GO:0044710//single-organism metabolic process;GO:0044763//single-organism cellular process;GO:0046907//intracellular transport
MSTRG.101534	--	-	-	-	-	-	-	-	-
MSTRG.101535	--	-	-	-	-	-	-	-	-
MSTRG.101566	ABCC10	ABC transporter C family member 10-like isoform X1 [Camellia sinensis]	Environmental Information Processing	Membrane transport	ko02010//ABC transporters	K05666	-	GO:0016491//oxidoreductase activity;GO:0017111//nucleoside-triphosphatase activity	GO:0008152//metabolic process;GO:0044699//single-organism process;GO:0051234//establishment of localization
MSTRG.101569	--	-	-	-	-	-	-	-	-
MSTRG.101585	2022-08-04	AUGMIN subunit like [Actinidia chinensis var. chinensis] [Actinidia chinensis]	-	-	-	-	GO:0005819//spindle;GO:0005875//microtubule associated complex	GO:0008017//microtubule binding	GO:0006461//protein complex assembly;GO:1902410//mitotic cytokinetic process
MSTRG.101589	GAPC	glyceraldehyde-3-phosphate dehydrogenase, cytosolic-like isoform X3 [Camellia sinensis]	Metabolism;Metabolism;Metabolism;Metabolism;Metabolism;Metabolism	Global and overview maps;Global and overview maps;Global and overview maps;Global and overview maps;Carbohydrate metabolism;Energy metabolism	ko01100//Metabolic pathways;ko01110//Biosynthesis of secondary metabolites;ko01200//Carbon metabolism;ko01230//Biosynthesis of amino acids;ko00010//Glycolysis / Gluconeogenesis;ko00710//Carbon fixation in photosynthetic organisms	K00134;K00134;K00134;K00134;K00134;K00134	GO:0005911//cell-cell junction;GO:0009536//plastid;GO:0016020//membrane;GO:0030312//external encapsulating structure;GO:0042579//microbody;GO:0043232//intracellular non-membrane-bounded organelle	GO:0000166//nucleotide binding;GO:0016620//oxidoreductase activity, acting on the aldehyde or oxo group of donors, NAD or NADP as acceptor;GO:0046914//transition metal ion binding	GO:0006006//glucose metabolic process;GO:0006090//pyruvate metabolic process;GO:0006739//NADP metabolic process;GO:0006970//response to osmotic stress;GO:0006996//organelle organization;GO:0009617//response to bacterium;GO:0010038//response to metal ion;GO:0019758//glycosinolate biosynthetic process;GO:0032879//regulation of localization;GO:0042044//fluid transport;GO:0051603//proteolysis involve…
MSTRG.101608	--	lysM domain receptor-like kinase 3 isoform X3 [Camellia sinensis]	-	-	-	-	-	GO:0004702//receptor signaling protein serine/threonine kinase activity;GO:0032550//purine ribonucleoside binding	GO:0032147//activation of protein kinase activity
MSTRG.101614	OPT2	oligopeptide transporter 4-like [Camellia sinensis]	-	-	-	-	GO:0031224//intrinsic component of membrane	GO:0015197//peptide transporter activity	GO:0008104//protein localization;GO:0009628//response to abiotic stimulus;GO:0015833//peptide transport;GO:0044763//single-organism cellular process
MSTRG.101615	SPPL2	MORC family CW-type zinc finger protein [Actinidia chinensis var. chinensis] [Actinidia chinensis]	-	-	-	-	GO:0031090//organelle membrane;GO:0031224//intrinsic component of membrane;GO:0043231//intracellular membrane-bounded organelle	GO:0016787//hydrolase activity	GO:0019538//protein metabolic process
MSTRG.101625	--	PTB domain-containing engulfment adapter protein 1 isoform 1 [Theobroma cacao]	-	-	-	-	GO:0009536//plastid	-	GO:0006355//regulation of transcription, DNA-templated;GO:0009887//organ morphogenesis;GO:0048869//cellular developmental process
MSTRG.101635	--	hypothetical protein TEA_003219 [Camellia sinensis var. sinensis] [Camellia sinensis]	-	-	-	-	-	-	-
MSTRG.101638	--	zeta-carotene desaturase [Hibiscus syriacus]	-	-	-	-	-	-	-
MSTRG.101654	--	-	-	-	-	-	-	-	-
MSTRG.101661	Os03g0733400	zinc finger BED domain-containing protein RICESLEEPER 2-like [Camellia sinensis]	-	-	-	-	-	-	-
MSTRG.101674	LSM3A	sm-like protein LSM3A [Cinnamomum micranthum f. kanehirae]	Genetic Information Processing;Genetic Information Processing	Transcription;Folding, sorting and degradation	ko03040//Spliceosome;ko03018//RNA degradation	K12622;K12622	-	-	-
MSTRG.101678	CIPK23	CBL-interacting serine/threonine-protein kinase 3 isoform X3 [Jatropha curcas]	-	-	-	-	GO:0016020//membrane;GO:0043231//intracellular membrane-bounded organelle;GO:0044444//cytoplasmic part	GO:0004672//protein kinase activity;GO:0005488//binding	GO:0009247//glycolipid biosynthetic process;GO:0009267//cellular response to starvation;GO:0009414//response to water deprivation;GO:0009755//hormone-mediated signaling pathway;GO:0019932//second-messenger-mediated signaling;GO:0071805//potassium ion transmembrane transport;GO:1902410//mitotic cytokinetic process
MSTRG.101682	--	-	-	-	-	-	-	-	-
MSTRG.101685	TFT7	14-3-3 protein 7-like isoform X1 [Camellia sinensis]	-	-	-	-	-	GO:0019899//enzyme binding;GO:0031406//carboxylic acid binding;GO:0051219//phosphoprotein binding	-
MSTRG.101686	Os06g0675700	alpha-glucosidase-like [Camellia sinensis]	Metabolism;Metabolism;Metabolism;Metabolism	Global and overview maps;Global and overview maps;Carbohydrate metabolism;Carbohydrate metabolism	ko01100//Metabolic pathways;ko01110//Biosynthesis of secondary metabolites;ko00500//Starch and sucrose metabolism;ko00052//Galactose metabolism	K01187;K01187;K01187;K01187	GO:0005576//extracellular region;GO:0005618//cell wall;GO:0043231//intracellular membrane-bounded organelle;GO:0044444//cytoplasmic part	GO:0005488//binding;GO:0090599//alpha-glucosidase activity	GO:0000097//sulfur amino acid biosynthetic process;GO:0008380//RNA splicing
MSTRG.101712	PHB3	Band 7 protein [Artemisia annua]	-	-	-	-	GO:0005618//cell wall;GO:0005911//cell-cell junction;GO:0009536//plastid;GO:0019866//organelle inner membrane;GO:0043232//intracellular non-membrane-bounded organelle;GO:0044455//mitochondrial membrane part	-	GO:0000302//response to reactive oxygen species;GO:0006605//protein targeting;GO:0006970//response to osmotic stress;GO:0006996//organelle organization;GO:0009451//RNA modification;GO:0009725//response to hormone;GO:0033554//cellular response to stress;GO:0040007//growth;GO:0044763//single-organism cellular process;GO:0048528//post-embryonic root development
MSTRG.101717	SMC3	structural maintenance of chromosomes protein 3 [Camellia sinensis]	-	-	-	-	GO:0005911//cell-cell junction;GO:0008278//cohesin complex;GO:0015630//microtubule cytoskeleton;GO:0044428//nuclear part;GO:0098687//chromosomal region	GO:0004672//protein kinase activity;GO:0032550//purine ribonucleoside binding	GO:0000280//nuclear division;GO:0002252//immune effector process;GO:0006259//DNA metabolic process;GO:0006464//cellular protein modification process;GO:0006796//phosphate-containing compound metabolic process;GO:0006810//transport;GO:0007062//sister chromatid cohesion;GO:0030422//production of siRNA involved in RNA interference;GO:0033554//cellular response to stress
MSTRG.101726	--	-	-	-	-	-	-	-	-
MSTRG.101770	PHB3	prohibitin 1 [Salvia splendens]	-	-	-	-	GO:0005618//cell wall;GO:0009536//plastid;GO:0019866//organelle inner membrane;GO:0031224//intrinsic component of membrane;GO:0043232//intracellular non-membrane-bounded organelle;GO:0044455//mitochondrial membrane part	-	GO:0000302//response to reactive oxygen species;GO:0006605//protein targeting;GO:0006970//response to osmotic stress;GO:0006996//organelle organization;GO:0009451//RNA modification;GO:0009725//response to hormone;GO:0033554//cellular response to stress;GO:0040007//growth;GO:0044763//single-organism cellular process;GO:0048528//post-embryonic root development
MSTRG.101771	--	tetratricopeptide repeat protein 38-like [Camellia sinensis]	-	-	-	-	-	-	-
MSTRG.101778	OFUT16	LOW QUALITY PROTEIN: O-fucosyltransferase 16 [Camellia sinensis]	-	-	-	-	GO:0031984//organelle subcompartment;GO:0043231//intracellular membrane-bounded organelle	GO:0016740//transferase activity	-
MSTRG.101787	--	vicilin-like seed storage protein At2g18540 [Camellia sinensis]	-	-	-	-	-	-	-
MSTRG.10179	--	SWI/SNF-related matrix-associated actin-dependent regulator [Spatholobus suberectus]	-	-	-	-	GO:0030529//intracellular ribonucleoprotein complex;GO:0043231//intracellular membrane-bounded organelle	-	GO:0000097//sulfur amino acid biosynthetic process;GO:0008380//RNA splicing;GO:0046474//glycerophospholipid biosynthetic process
MSTRG.101790	R1	alpha-glucan water dikinase, chloroplastic-like [Camellia sinensis]	-	-	-	-	GO:0009526//plastid envelope;GO:0009532//plastid stroma	GO:0003676//nucleic acid binding;GO:0004672//protein kinase activity;GO:0032550//purine ribonucleoside binding;GO:0043169//cation binding	GO:0005982//starch metabolic process;GO:0006468//protein phosphorylation;GO:0009409//response to cold;GO:0048511//rhythmic process;GO:0048869//cellular developmental process;GO:0090567//reproductive shoot system development
MSTRG.101796	YKT61	VAMP-like protein YKT61 isoform X4 [Camellia sinensis]	Genetic Information Processing	Folding, sorting and degradation	ko04130//SNARE interactions in vesicular transport	K08516	GO:0031224//intrinsic component of membrane;GO:0043231//intracellular membrane-bounded organelle;GO:0044444//cytoplasmic part	GO:0005488//binding	GO:0000280//nuclear division;GO:0006605//protein targeting;GO:0016192//vesicle-mediated transport;GO:0061024//membrane organization
MSTRG.101808	UBC32	ubiquitin-conjugating enzyme E2 32 [Camellia sinensis]	Genetic Information Processing;Genetic Information Processing	Folding, sorting and degradation;Folding, sorting and degradation	ko04141//Protein processing in endoplasmic reticulum;ko04120//Ubiquitin mediated proteolysis	K10578;K10578	-	-	-
MSTRG.101809	--	tyrosine/DOPA decarboxylase [Spatholobus suberectus]	-	-	-	-	GO:0016020//membrane;GO:0043231//intracellular membrane-bounded organelle	-	-
MSTRG.101816	--	-	-	-	-	-	-	-	-
MSTRG.10182	At1g69450	CSC1-like protein At1g69450 isoform X3 [Camellia sinensis]	-	-	-	-	-	-	-
MSTRG.101821	ML4	protein MEI2-like 4 [Camellia sinensis]	-	-	-	-	-	GO:0097159//organic cyclic compound binding	-
MSTRG.101822	AN	C-terminal binding protein AN, partial [Glycine soja]	-	-	-	-	GO:0015630//microtubule cytoskeleton;GO:0031984//organelle subcompartment;GO:0043231//intracellular membrane-bounded organelle;GO:0044444//cytoplasmic part	GO:0000166//nucleotide binding;GO:0016614//oxidoreductase activity, acting on CH-OH group of donors;GO:0046983//protein dimerization activity	GO:0003006//developmental process involved in reproduction;GO:0006461//protein complex assembly;GO:0007015//actin filament organization;GO:0007017//microtubule-based process;GO:0009826//unidimensional cell growth;GO:0009887//organ morphogenesis;GO:0009913//epidermal cell differentiation;GO:0010090//trichome morphogenesis;GO:0016458//gene silencing;GO:0022604//regulation of cell morphogenesis;GO:0…
MSTRG.101826	--	-	-	-	-	-	-	-	-
MSTRG.10183	--	-	-	-	-	-	-	-	-
MSTRG.101837	CRT1	calreticulin-like [Camellia sinensis]	Genetic Information Processing;Cellular Processes	Folding, sorting and degradation;Transport and catabolism	ko04141//Protein processing in endoplasmic reticulum;ko04145//Phagosome	K08057;K08057	GO:0005576//extracellular region;GO:0005911//cell-cell junction;GO:0009536//plastid;GO:0031090//organelle membrane;GO:0044432//endoplasmic reticulum part	GO:0005515//protein binding;GO:0046872//metal ion binding	GO:0000302//response to reactive oxygen species;GO:0006970//response to osmotic stress;GO:0009642//response to light intensity;GO:0009814//defense response, incompatible interaction;GO:0010038//response to metal ion;GO:0033554//cellular response to stress;GO:0044267//cellular protein metabolic process;GO:0055065//metal ion homeostasis
MSTRG.10184	--	-	-	-	-	-	-	-	-
MSTRG.101843	--	-	-	-	-	-	-	-	-
MSTRG.101846	--	Tax1-binding protein [Actinidia chinensis var. chinensis] [Actinidia chinensis]	-	-	-	-	GO:0043231//intracellular membrane-bounded organelle	-	-
MSTRG.101852	--	PREDICTED: transposon, partial [Prunus dulcis]	-	-	-	-	-	-	-
MSTRG.101854	--	hypothetical protein TEA_021808 [Camellia sinensis var. sinensis] [Camellia sinensis]	-	-	-	-	-	-	-
MSTRG.10186	BP80	vacuolar-sorting receptor 3-like [Camellia sinensis]	-	-	-	-	GO:0010008//endosome membrane;GO:0016021//integral component of membrane;GO:0030662//coated vesicle membrane;GO:0031984//organelle subcompartment;GO:0043234//protein complex	GO:0046872//metal ion binding	GO:0006605//protein targeting
MSTRG.101876	--	Reticulon-like protein B12 [Vitis vinifera]	-	-	-	-	-	-	-
MSTRG.101878	ECH	Golgi apparatus membrane protein-like protein ECHIDNA [Camellia sinensis]	-	-	-	-	GO:0005769//early endosome;GO:0031224//intrinsic component of membrane;GO:0031984//organelle subcompartment	-	GO:0000902//cell morphogenesis;GO:0006996//organelle organization;GO:0015031//protein transport
MSTRG.101889	--	protein yippee-like isoform X2 [Camellia sinensis]	-	-	-	-	-	-	-
MSTRG.101898	XI-1	myosin-9-like isoform X2 [Camellia sinensis]	-	-	-	-	GO:0015629//actin cytoskeleton;GO:0031224//intrinsic component of membrane	GO:0008092//cytoskeletal protein binding;GO:0017111//nucleoside-triphosphatase activity;GO:0032550//purine ribonucleoside binding;GO:0060089//molecular transducer activity	GO:0050794//regulation of cellular process
MSTRG.101913	RCI2B	hydrophobic protein RCI2B [Camellia sinensis]	-	-	-	-	GO:0031224//intrinsic component of membrane	-	GO:0001101//response to acid chemical;GO:0006090//pyruvate metabolic process;GO:0006972//hyperosmotic response;GO:0006996//organelle organization;GO:0010038//response to metal ion;GO:0042044//fluid transport
MSTRG.101914	RCI2B	hydrophobic protein RCI2B [Brassica rapa]	-	-	-	-	GO:0031224//intrinsic component of membrane	-	GO:0001101//response to acid chemical;GO:0006090//pyruvate metabolic process;GO:0006972//hyperosmotic response;GO:0006996//organelle organization;GO:0010038//response to metal ion;GO:0042044//fluid transport
MSTRG.101920	--	-	-	-	-	-	-	-	-
MSTRG.101929	--	heavy metal-associated isoprenylated plant protein 2-like [Camellia sinensis]	-	-	-	-	-	GO:0043169//cation binding	GO:0008152//metabolic process;GO:0044699//single-organism process
MSTRG.101933	--	PREDICTED: probable receptor-like protein kinase At5g56460, partial [Erythranthe guttata]	-	-	-	-	-	-	-
MSTRG.101938	APC13	anaphase-promoting complex subunit 13-like [Camellia sinensis]	Genetic Information Processing	Folding, sorting and degradation	ko04120//Ubiquitin mediated proteolysis	K12456	GO:0000152//nuclear ubiquitin ligase complex	-	GO:0009409//response to cold;GO:0009639//response to red or far red light;GO:0009756//carbohydrate mediated signaling;GO:0032446//protein modification by small protein conjugation;GO:0044271//cellular nitrogen compound biosynthetic process;GO:0048507//meristem development;GO:0048580//regulation of post-embryonic development;GO:0051235//maintenance of location;GO:0090567//reproductive shoot system…
MSTRG.10195	DEX1	protein DEFECTIVE IN EXINE FORMATION 1 [Camellia sinensis]	-	-	-	-	GO:0031224//intrinsic component of membrane;GO:0043231//intracellular membrane-bounded organelle	GO:0046872//metal ion binding	GO:0010208//pollen wall assembly
MSTRG.101951	--	RNA methyltransferase [Actinidia chinensis var. chinensis] [Actinidia chinensis]	-	-	-	-	-	GO:0000166//nucleotide binding;GO:0016616//oxidoreductase activity, acting on the CH-OH group of donors, NAD or NADP as acceptor	GO:0044710//single-organism metabolic process
MSTRG.101981	--	ADP-ribosylation factor 1-like [Camellia sinensis]	-	-	-	-	-	-	-
MSTRG.101993	MYB124	ATPase family AAA domain-containing protein [Actinidia chinensis var. chinensis] [Actinidia chinensis]	-	-	-	-	-	GO:0004022//alcohol dehydrogenase (NAD) activity	GO:0044710//single-organism metabolic process
MSTRG.101994	MOS14	transportin MOS14-like isoform X2 [Camellia sinensis]	-	-	-	-	GO:0043231//intracellular membrane-bounded organelle	GO:0017016//Ras GTPase binding	GO:0006886//intracellular protein transport;GO:0010468//regulation of gene expression
MSTRG.101998	ACR4	probable 2-oxoglutarate-dependent dioxygenase At3g111800 [Camellia sinensis]	-	-	-	-	GO:0009536//plastid;GO:0042579//microbody	GO:0016705//oxidoreductase activity, acting on paired donors, with incorporation or reduction of molecular oxygen;GO:0043169//cation binding	GO:0009725//response to hormone;GO:0044710//single-organism metabolic process
MSTRG.102002	--	FH protein interacting protein FIP2 isoform X3 [Camellia sinensis]	-	-	-	-	GO:0034705//potassium channel complex;GO:0043231//intracellular membrane-bounded organelle	GO:0005488//binding	GO:0030001//metal ion transport;GO:0032446//protein modification by small protein conjugation;GO:0051259//protein oligomerization
MSTRG.102011	YSL11	probable metal-nicotianamine transporter YSL7 isoform X1 [Camellia sinensis]	-	-	-	-	GO:0016020//membrane	-	GO:0015833//peptide transport;GO:0046942//carboxylic acid transport
MSTRG.102013	REV1	DNA repair protein REV1 isoform X1 [Camellia sinensis]	-	-	-	-	GO:0043231//intracellular membrane-bounded organelle	GO:0003677//DNA binding;GO:0034061//DNA polymerase activity	GO:0000904//cell morphogenesis involved in differentiation;GO:0003006//developmental process involved in reproduction;GO:0006259//DNA metabolic process;GO:0007015//actin filament organization;GO:0009411//response to UV;GO:0018205//peptidyl-lysine modification;GO:0022610//biological adhesion;GO:0033554//cellular response to stress;GO:0042743//hydrogen peroxide metabolic process
MSTRG.102021	UBP1B	protein FAR1-RELATED SEQUENCE 5-like isoform X2 [Camellia sinensis]	-	-	-	-	GO:0043231//intracellular membrane-bounded organelle;GO:0044444//cytoplasmic part	GO:0003729//mRNA binding	GO:0006006//glucose metabolic process;GO:0006396//RNA processing
MSTRG.102025	E2FA	transcription factor E2FB-like [Camellia sinensis]	-	-	-	-	GO:0044424//intracellular part	-	GO:0006260//DNA replication;GO:0006351//transcription, DNA-templated;GO:0007049//cell cycle;GO:0010468//regulation of gene expression;GO:0019219//regulation of nucleobase-containing compound metabolic process;GO:0044711//single-organism biosynthetic process;GO:0048522//positive regulation of cellular process;GO:2000112//regulation of cellular macromolecule biosynthetic process
MSTRG.102026	--	-	-	-	-	-	-	-	-
MSTRG.10203	CSN5	COP9 signalosome complex subunit 5a like [Actinidia chinensis var. chinensis] [Actinidia chinensis]	-	-	-	-	GO:0043234//protein complex;GO:0044424//intracellular part	GO:0005488//binding	GO:0000338//protein deneddylation;GO:0003006//developmental process involved in reproduction;GO:0006355//regulation of transcription, DNA-templated;GO:0006952//defense response;GO:0009725//response to hormone;GO:0009896//positive regulation of catabolic process;GO:0010099//regulation of photomorphogenesis;GO:0010389//regulation of G2/M transition of mitotic cell cycle;GO:0010565//regulation of ce…
MSTRG.102034	--	uncharacterized protein LOC114297121 isoform X3 [Camellia sinensis]	-	-	-	-	-	-	-
MSTRG.102035	--	uncharacterized protein LOC114322277 isoform X1 [Camellia sinensis]	-	-	-	-	-	-	-
MSTRG.102036	--	epoxide hydrolase 4-like [Camellia sinensis]	-	-	-	-	-	-	-
MSTRG.102054	--	zinc finger protein ZPR1-like isoform X1 [Camellia sinensis]	-	-	-	-	-	-	-
MSTRG.102055	--	-	-	-	-	-	-	-	-
MSTRG.102074	At3g13860	chaperonin CPN60-like 2, mitochondrial isoform X2 [Camellia sinensis]	Genetic Information Processing	Folding, sorting and degradation	ko03018//RNA degradation	K04077	GO:0031090//organelle membrane;GO:0043231//intracellular membrane-bounded organelle	GO:0032550//purine ribonucleoside binding	GO:0006457//protein folding;GO:0010038//response to metal ion
MSTRG.102075	--	nuclear pore complex protein NUP93B-like [Camellia sinensis]	-	-	-	-	-	-	-
MSTRG.102096	VIR	protein virilizer homolog [Camellia sinensis]	-	-	-	-	-	-	-
MSTRG.102106	--	-	-	-	-	-	-	-	-
MSTRG.102111	osgep	probable tRNA N6-adenosine threonylcarbamoyltransferase, partial [Camellia sinensis]	-	-	-	-	GO:0043231//intracellular membrane-bounded organelle;GO:0044444//cytoplasmic part	GO:0016746//transferase activity, transferring acyl groups;GO:0016787//hydrolase activity;GO:0043169//cation binding	GO:0006400//tRNA modification;GO:0006605//protein targeting;GO:0006928//movement of cell or subcellular component;GO:0019538//protein metabolic process;GO:0051640//organelle localization
MSTRG.102115	FUBP1	far upstream element-binding protein 1-like [Camellia sinensis]	-	-	-	-	GO:0044444//cytoplasmic part	-	GO:0006886//intracellular protein transport
MSTRG.102122	At3g05190	branched-chain-amino-acid aminotransferase-like protein 1 [Camellia sinensis]	-	-	-	-	GO:0043231//intracellular membrane-bounded organelle	GO:0016740//transferase activity	-
MSTRG.102123	--	-	-	-	-	-	-	-	-
MSTRG.102127	At1g65750	ribonuclease h protein [Artemisia annua]	-	-	-	-	-	-	-
MSTRG.102129	At3g06240	F-box/kelch-repeat protein At3g06240-like [Camellia sinensis]	-	-	-	-	-	-	-
MSTRG.10213	--	-	-	-	-	-	-	-	-
MSTRG.102136	FIP37	FKBP12-interacting protein of 37 kDa-like isoform X2 [Camellia sinensis]	-	-	-	-	GO:0005911//cell-cell junction;GO:0016604//nuclear body	GO:0005488//binding	GO:0007049//cell cycle;GO:0043484//regulation of RNA splicing
MSTRG.102137	PLDZETA1	phospholipase D zeta 1-like [Camellia sinensis]	Metabolism;Metabolism;Cellular Processes;Metabolism;Metabolism	Global and overview maps;Global and overview maps;Transport and catabolism;Lipid metabolism;Lipid metabolism	ko01100//Metabolic pathways;ko01110//Biosynthesis of secondary metabolites;ko04144//Endocytosis;ko00564//Glycerophospholipid metabolism;ko00565//Ether lipid metabolism	K01115;K01115;K01115;K01115;K01115	-	GO:0004620//phospholipase activity;GO:0016628//oxidoreductase activity, acting on the CH-CH group of donors, NAD or NADP as acceptor	GO:0006952//defense response;GO:0007165//signal transduction;GO:0009605//response to external stimulus;GO:0009628//response to abiotic stimulus;GO:0009725//response to hormone;GO:0016043//cellular component organization;GO:0016192//vesicle-mediated transport;GO:0033554//cellular response to stress;GO:0035966//response to topologically incorrect protein;GO:0044242//cellular lipid catabolic process…
MSTRG.102159	--	PREDICTED: dentin sialophospho protein [Prunus dulcis]	-	-	-	-	-	-	-
MSTRG.102175	--	anthocyanidin 3-O-glucosyltransferase 2-like [Camellia sinensis]	-	-	-	-	-	-	-
MSTRG.102180	--	bifunctional 3-dehydroquinate dehydratase/shikimate dehydrogenase, chloroplastic-like isoform X1 [Camellia sinensis]	Metabolism;Metabolism;Metabolism;Metabolism	Global and overview maps;Global and overview maps;Global and overview maps;Amino acid metabolism	ko01100//Metabolic pathways;ko01110//Biosynthesis of secondary metabolites;ko01230//Biosynthesis of amino acids;ko00400//Phenylalanine, tyrosine and tryptophan biosynthesis	K13832;K13832;K13832;K13832	-	GO:0000166//nucleotide binding;GO:0016616//oxidoreductase activity, acting on the CH-OH group of donors, NAD or NADP as acceptor;GO:0016836//hydro-lyase activity	GO:0032787//monocarboxylic acid metabolic process
MSTRG.102181	OPR11	12-oxophytodienoate reductase 2, N-terminally processed like [Actinidia chinensis var. chinensis] [Actinidia chinensis]	Metabolism;Metabolism;Metabolism	Global and overview maps;Global and overview maps;Lipid metabolism	ko01100//Metabolic pathways;ko01110//Biosynthesis of secondary metabolites;ko00592//alpha-Linolenic acid metabolism	K05894;K05894;K05894	GO:0043231//intracellular membrane-bounded organelle	GO:0016628//oxidoreductase activity, acting on the CH-CH group of donors, NAD or NADP as acceptor;GO:0032553//ribonucleotide binding	GO:0006633//fatty acid biosynthetic process;GO:0006950//response to stress;GO:0009694//jasmonic acid metabolic process
MSTRG.102193	HIS2A	histone H2AX [Camellia sinensis]	-	-	-	-	GO:0000785//chromatin;GO:0043231//intracellular membrane-bounded organelle	GO:0003676//nucleic acid binding;GO:0046983//protein dimerization activity	GO:0009451//RNA modification;GO:0044699//single-organism process
MSTRG.102195	--	-	-	-	-	-	-	-	-
MSTRG.102211	GWD3	phosphoglucan, water dikinase, chloroplastic [Camellia sinensis]	-	-	-	-	GO:0009532//plastid stroma	GO:0016301//kinase activity;GO:0016877//ligase activity, forming carbon-sulfur bonds;GO:0030247//polysaccharide binding;GO:0032550//purine ribonucleoside binding;GO:0043169//cation binding	GO:0005982//starch metabolic process;GO:0006468//protein phosphorylation;GO:0071555//cell wall organization
MSTRG.102227	HSP90-2	heat shock protein 90, partial [Camellia sinensis]	Organismal Systems;Genetic Information Processing	Environmental adaptation;Folding, sorting and degradation	ko04626//Plant-pathogen interaction;ko04141//Protein processing in endoplasmic reticulum	K04079;K04079	GO:0005576//extracellular region;GO:0005911//cell-cell junction;GO:0009532//plastid stroma;GO:0030312//external encapsulating structure;GO:0031090//organelle membrane;GO:0043232//intracellular non-membrane-bounded organelle	GO:0005515//protein binding;GO:0017111//nucleoside-triphosphatase activity;GO:0032550//purine ribonucleoside binding	GO:0002218//activation of innate immune response;GO:0006970//response to osmotic stress;GO:0009408//response to heat;GO:0010029//regulation of seed germination;GO:0010118//stomatal movement;GO:0019932//second-messenger-mediated signaling;GO:0031647//regulation of protein stability;GO:0042742//defense response to bacterium;GO:0043623//cellular protein complex assembly;GO:0044267//cellular protein …
MSTRG.102231	--	Phosphoglycerate mutase [Actinidia chinensis var. chinensis] [Actinidia chinensis]	-	-	-	-	-	-	-
MSTRG.102240	RRF	ribosome-recycling factor, chloroplastic [Camellia sinensis]	-	-	-	-	GO:0009532//plastid stroma	GO:0046914//transition metal ion binding	GO:0003006//developmental process involved in reproduction;GO:0006090//pyruvate metabolic process;GO:0006412//translation;GO:0006739//NADP metabolic process;GO:0008652//cellular amino acid biosynthetic process;GO:0009617//response to bacterium;GO:0009668//plastid membrane organization;GO:0016094//polyprenol biosynthetic process;GO:0044767//single-organism developmental process;GO:0050832//defense…
MSTRG.102248	PP2A15	F-box protein PP2-A15 [Camellia sinensis]	-	-	-	-	-	GO:0005488//binding	-
MSTRG.10225	PRAF1	LOW QUALITY PROTEIN: PH, RCC1 and FYVE domains-containing protein 1-like [Camellia sinensis]	-	-	-	-	GO:0043231//intracellular membrane-bounded organelle;GO:0044444//cytoplasmic part	GO:0003824//catalytic activity;GO:0008289//lipid binding;GO:0017016//Ras GTPase binding;GO:0046914//transition metal ion binding	GO:0006402//mRNA catabolic process;GO:0051220//cytoplasmic sequestering of protein
MSTRG.102258	--	-	-	-	-	-	-	-	-
MSTRG.102259	--	Major pollen allergen Ole e like [Actinidia chinensis var. chinensis] [Actinidia chinensis]	-	-	-	-	-	-	-
MSTRG.102266	DEGP14	Peptidase S1C [Trema orientale]	-	-	-	-	GO:0043231//intracellular membrane-bounded organelle	GO:0016491//oxidoreductase activity;GO:0032550//purine ribonucleoside binding;GO:0070011//peptidase activity, acting on L-amino acid peptides	GO:0008152//metabolic process;GO:0015031//protein transport;GO:0035556//intracellular signal transduction
MSTRG.102282	--	-	-	-	-	-	-	-	-
MSTRG.102283	--	Flowering locus Ky domain like [Actinidia chinensis var. chinensis] [Actinidia chinensis]	-	-	-	-	-	GO:0003676//nucleic acid binding	-
MSTRG.102302	BSL2	nephrocystin-3 isoform X3 [Camellia sinensis]	-	-	-	-	-	GO:0003676//nucleic acid binding	-
MSTRG.102306	MOS14	transportin MOS14-like isoform X2 [Camellia sinensis]	-	-	-	-	GO:0043231//intracellular membrane-bounded organelle	GO:0017016//Ras GTPase binding	GO:0006886//intracellular protein transport;GO:0010468//regulation of gene expression
MSTRG.102318	--	glutamic acid-rich protein-like isoform X1 [Camellia sinensis]	-	-	-	-	-	-	-
MSTRG.102319	--	-	-	-	-	-	-	-	-
MSTRG.102336	CEQORH	chloroplast envelope quinone oxidoreductase homolog [Camellia sinensis]	Metabolism;Metabolism	Global and overview maps;Lipid metabolism	ko01110//Biosynthesis of secondary metabolites;ko00592//alpha-Linolenic acid metabolism	K00224;K00224	GO:0009528//plastid inner membrane;GO:0044434//chloroplast part	GO:0003824//catalytic activity;GO:0046914//transition metal ion binding	GO:0044710//single-organism metabolic process
MSTRG.102353	--	hypothetical protein TEA_022722 [Camellia sinensis var. sinensis] [Camellia sinensis]	-	-	-	-	-	-	-
MSTRG.102367	IBH1	transcription factor IBH1-like [Camellia sinensis]	-	-	-	-	-	GO:0005488//binding	GO:0050789//regulation of biological process
MSTRG.102385	--	Reverse transcriptase/Ribonuclease [Actinidia chinensis var. chinensis] [Actinidia chinensis]	-	-	-	-	-	-	-
MSTRG.102397	VEP1	PREDICTED: ZEAMMB73_Zm00001d045353 [Prunus dulcis]	-	-	-	-	GO:0044444//cytoplasmic part	GO:0016628//oxidoreductase activity, acting on the CH-CH group of donors, NAD or NADP as acceptor	GO:0003002//regionalization;GO:0006629//lipid metabolic process;GO:0006950//response to stress
MSTRG.102400	BLI	protein BLISTER isoform X3 [Camellia sinensis]	-	-	-	-	-	-	GO:0048731//system development
MSTRG.102404	--	nifU-like protein 3, chloroplastic [Camellia sinensis]	-	-	-	-	-	-	-
MSTRG.102416	MET1B	DNA (cytosine-5)-methyltransferase 1B-like [Camellia sinensis]	Metabolism;Metabolism	Global and overview maps;Amino acid metabolism	ko01100//Metabolic pathways;ko00270//Cysteine and methionine metabolism	K00558;K00558	GO:0043231//intracellular membrane-bounded organelle	GO:0005488//binding;GO:0008757//S-adenosylmethionine-dependent methyltransferase activity	GO:0000281//mitotic cytokinesis;GO:0006260//DNA replication;GO:0009292//genetic transfer;GO:0009909//regulation of flower development;GO:0016458//gene silencing;GO:0032776//DNA methylation on cytosine;GO:0034968//histone lysine methylation
MSTRG.102418	DMT1	DNA (cytosine-5)-methyltransferase 1-like [Camellia sinensis]	Metabolism;Metabolism	Global and overview maps;Amino acid metabolism	ko01100//Metabolic pathways;ko00270//Cysteine and methionine metabolism	K00558;K00558	GO:0043231//intracellular membrane-bounded organelle	GO:0005488//binding;GO:0008757//S-adenosylmethionine-dependent methyltransferase activity	GO:0000281//mitotic cytokinesis;GO:0006260//DNA replication;GO:0009292//genetic transfer;GO:0009909//regulation of flower development;GO:0016458//gene silencing;GO:0032776//DNA methylation on cytosine;GO:0034968//histone lysine methylation
MSTRG.10242	--	L10-interacting MYB domain-containing protein-like [Camellia sinensis]	-	-	-	-	-	-	-
MSTRG.102426	--	Zinc finger C2H2 protein like [Actinidia chinensis var. chinensis] [Actinidia chinensis]	-	-	-	-	GO:0043231//intracellular membrane-bounded organelle	GO:0046914//transition metal ion binding	-
MSTRG.10243	AGO4	protein argonaute 4-like [Camellia sinensis]	-	-	-	-	-	GO:0008135//translation factor activity, RNA binding	GO:0006259//DNA metabolic process;GO:0006412//translation
MSTRG.10244	--	-	-	-	-	-	-	-	-
MSTRG.102447	--	uncharacterized protein LOC114280759 isoform X2 [Camellia sinensis]	-	-	-	-	-	-	-
MSTRG.102456	KCS11	3-ketoacyl-CoA synthase 11-like [Camellia sinensis]	Metabolism;Metabolism;Organismal Systems;Metabolism	Global and overview maps;Global and overview maps;Environmental adaptation;Lipid metabolism	ko01100//Metabolic pathways;ko01110//Biosynthesis of secondary metabolites;ko04626//Plant-pathogen interaction;ko00062//Fatty acid elongation	K15397;K15397;K15397;K15397	GO:0031224//intrinsic component of membrane	GO:0016747//transferase activity, transferring acyl groups other than amino-acyl groups	GO:0006631//fatty acid metabolic process;GO:0006637//acyl-CoA metabolic process;GO:0006970//response to osmotic stress;GO:0006996//organelle organization;GO:0009314//response to radiation;GO:0016129//phytosteroid biosynthetic process;GO:0040007//growth;GO:0042546//cell wall biogenesis;GO:0051273//beta-glucan metabolic process;GO:0070838//divalent metal ion transport
MSTRG.102460	--	-	-	-	-	-	-	-	-
MSTRG.102480	--	coiled-coil domain-containing protein 93 isoform X1 [Camellia sinensis]	-	-	-	-	-	-	-
MSTRG.102486	CHMP1A	ESCRT-related protein CHMP1B-like [Camellia sinensis]	Cellular Processes	Transport and catabolism	ko04144//Endocytosis	K12197	GO:0031224//intrinsic component of membrane	GO:0005488//binding;GO:0015078//hydrogen ion transmembrane transporter activity	GO:0003006//developmental process involved in reproduction;GO:0006605//protein targeting;GO:0009408//response to heat;GO:0009880//embryonic pattern specification;GO:0015992//proton transport;GO:0016192//vesicle-mediated transport;GO:0016197//endosomal transport;GO:0044763//single-organism cellular process;GO:0061024//membrane organization
MSTRG.102487	CHMP1A	ESCRT-related protein CHMP1B-like [Camellia sinensis]	Cellular Processes	Transport and catabolism	ko04144//Endocytosis	K12197	GO:0031224//intrinsic component of membrane	GO:0005488//binding;GO:0015078//hydrogen ion transmembrane transporter activity	GO:0003006//developmental process involved in reproduction;GO:0006605//protein targeting;GO:0009408//response to heat;GO:0009880//embryonic pattern specification;GO:0015992//proton transport;GO:0016192//vesicle-mediated transport;GO:0016197//endosomal transport;GO:0044763//single-organism cellular process;GO:0061024//membrane organization
MSTRG.102497	--	triacylglycerol lipase 2-like [Camellia sinensis]	-	-	-	-	-	-	-
MSTRG.102505	--	PREDICTED: protein TAP1-like [Erythranthe guttata]	-	-	-	-	-	-	-
MSTRG.102530	--	protein CNGC15b-like [Camellia sinensis]	-	-	-	-	-	-	-
MSTRG.102531	--	hypothetical protein TEA_005053 [Camellia sinensis var. sinensis] [Camellia sinensis]	-	-	-	-	-	-	-
MSTRG.102563	--	hypothetical protein TEA_010106 [Camellia sinensis var. sinensis] [Camellia sinensis]	-	-	-	-	-	-	-
MSTRG.102570	At1g48650	PREDICTED: Inner membrane [Prunus dulcis]	Genetic Information Processing	Folding, sorting and degradation	ko03018//RNA degradation	K14442	-	GO:0017111//nucleoside-triphosphatase activity;GO:0032550//purine ribonucleoside binding	-
MSTRG.102571	LAZ1	protein LAZ1 [Camellia sinensis]	-	-	-	-	-	-	GO:0006970//response to osmotic stress;GO:0006996//organelle organization
MSTRG.102573	--	protein AATF-like [Camellia sinensis]	-	-	-	-	-	-	-
MSTRG.102581	OPT2	oligopeptide transporter 4-like [Camellia sinensis]	-	-	-	-	GO:0031224//intrinsic component of membrane	GO:0015197//peptide transporter activity	GO:0008104//protein localization;GO:0009628//response to abiotic stimulus;GO:0015833//peptide transport;GO:0044763//single-organism cellular process
MSTRG.10260	--	RNA-directed DNA polymerase (Reverse transcriptase) [Medicago truncatula]	-	-	-	-	-	-	-
MSTRG.102601	RE	LOW QUALITY PROTEIN: alpha/beta hydrolase domain-containing protein 17C [Camellia sinensis]	-	-	-	-	-	-	GO:0000097//sulfur amino acid biosynthetic process;GO:0042127//regulation of cell proliferation
MSTRG.10261	--	psbP domain-containing protein 5, chloroplastic-like [Camellia sinensis]	-	-	-	-	-	-	-
MSTRG.102610	RPPL1	Disease resistance RPP13-like protein [Actinidia chinensis var. chinensis] [Actinidia chinensis]	-	-	-	-	-	-	-
MSTRG.102612	--	glutamine--fructose-6-phosphate aminotransferase [isomerizing] 2 isoform X1 [Camellia sinensis]	Metabolism;Metabolism;Metabolism	Global and overview maps;Carbohydrate metabolism;Amino acid metabolism	ko01100//Metabolic pathways;ko00520//Amino sugar and nucleotide sugar metabolism;ko00250//Alanine, aspartate and glutamate metabolism	K00820;K00820;K00820	-	GO:0005488//binding;GO:0016769//transferase activity, transferring nitrogenous groups	GO:0044238//primary metabolic process;GO:0044711//single-organism biosynthetic process
MSTRG.102620	--	uncharacterized protein LOC114262790 [Camellia sinensis]	-	-	-	-	-	-	-
MSTRG.102623	RPL1	50S ribosomal protein L1, chloroplastic-like [Camellia sinensis]	Genetic Information Processing	Translation	ko03010//Ribosome	K02863	GO:0009526//plastid envelope;GO:0009532//plastid stroma;GO:0044391//ribosomal subunit;GO:0044434//chloroplast part	GO:0003723//RNA binding;GO:0005198//structural molecule activity	GO:0006090//pyruvate metabolic process;GO:0006351//transcription, DNA-templated;GO:0006605//protein targeting;GO:0006739//NADP metabolic process;GO:0008652//cellular amino acid biosynthetic process;GO:0009658//chloroplast organization;GO:0009668//plastid membrane organization
MSTRG.102624	FATB1	oleoyl-acyl carrier protein thioesterase 2, chloroplastic-like isoform X2 [Camellia sinensis]	Metabolism;Metabolism;Metabolism	Global and overview maps;Global and overview maps;Lipid metabolism	ko01100//Metabolic pathways;ko01212//Fatty acid metabolism;ko00061//Fatty acid biosynthesis	K10781;K10781;K10781	-	-	-
MSTRG.102627	RPPL1	Disease resistance RPP13-like protein isoform 2 [Actinidia chinensis var. chinensis] [Actinidia chinensis]	-	-	-	-	-	-	-
MSTRG.102629	RABE1C	ras-related protein RABE1c-like [Camellia sinensis]	Cellular Processes	Transport and catabolism	ko04144//Endocytosis	K07901	-	-	-
MSTRG.102630	--	RNA-directed DNA polymerase (Reverse transcriptase), Ribonuclease H [Gossypium australe]	-	-	-	-	-	GO:0016891//endoribonuclease activity, producing 5'-phosphomonoesters;GO:0034061//DNA polymerase activity	GO:0006260//DNA replication;GO:0090501//RNA phosphodiester bond hydrolysis
MSTRG.102631	--	hypothetical protein TEA_018646 [Camellia sinensis var. sinensis] [Camellia sinensis]	-	-	-	-	-	-	-
MSTRG.102632	--	protein GLUTELIN PRECURSOR ACCUMULATION 3-like [Camellia sinensis]	-	-	-	-	-	-	-
MSTRG.102633	GPA3	protein GLUTELIN PRECURSOR ACCUMULATION 3-like [Camellia sinensis]	-	-	-	-	-	-	-
MSTRG.102636	Gfpt2	glutamine--fructose-6-phosphate aminotransferase [isomerizing] 2 isoform X1 [Camellia sinensis]	Metabolism;Metabolism;Metabolism	Global and overview maps;Carbohydrate metabolism;Amino acid metabolism	ko01100//Metabolic pathways;ko00520//Amino sugar and nucleotide sugar metabolism;ko00250//Alanine, aspartate and glutamate metabolism	K00820;K00820;K00820	GO:0009536//plastid	GO:0005488//binding;GO:0016769//transferase activity, transferring nitrogenous groups	GO:0044238//primary metabolic process;GO:0044711//single-organism biosynthetic process;GO:0071704//organic substance metabolic process
MSTRG.102638	RPL1	50S ribosomal protein L1, chloroplastic-like [Camellia sinensis]	Genetic Information Processing	Translation	ko03010//Ribosome	K02863	GO:0009526//plastid envelope;GO:0009532//plastid stroma;GO:0044391//ribosomal subunit;GO:0044434//chloroplast part	GO:0003723//RNA binding;GO:0005198//structural molecule activity	GO:0006090//pyruvate metabolic process;GO:0006351//transcription, DNA-templated;GO:0006605//protein targeting;GO:0006739//NADP metabolic process;GO:0008652//cellular amino acid biosynthetic process;GO:0009658//chloroplast organization;GO:0009668//plastid membrane organization
MSTRG.102658	--	alpha-mannosidase At3g26720 isoform X3 [Camellia sinensis]	-	-	-	-	-	-	-
MSTRG.102659	--	alpha-mannosidase At3g26720 isoform X2 [Camellia sinensis]	-	-	-	-	GO:0005618//cell wall;GO:0031090//organelle membrane;GO:0043231//intracellular membrane-bounded organelle	GO:0015923//mannosidase activity;GO:0046914//transition metal ion binding	GO:0000904//cell morphogenesis involved in differentiation;GO:0007015//actin filament organization;GO:0009409//response to cold;GO:0010053//root epidermal cell differentiation;GO:0019318//hexose metabolic process;GO:0022610//biological adhesion;GO:0034645//cellular macromolecule biosynthetic process;GO:0045229//external encapsulating structure organization
MSTRG.102668	MAG2L	RINT1-like protein MAG2L [Camellia sinensis]	-	-	-	-	GO:0031312//extrinsic component of organelle membrane;GO:0044444//cytoplasmic part	-	GO:0006605//protein targeting;GO:0016482//cytoplasmic transport
MSTRG.10267	--	Hydroxyacylglutathione hydrolase [Actinidia chinensis var. chinensis] [Actinidia chinensis]	-	-	-	-	GO:0044444//cytoplasmic part	-	-
MSTRG.102676	At3g26840	Protein FAM214A like [Actinidia chinensis var. chinensis] [Actinidia chinensis]	-	-	-	-	-	-	-
MSTRG.102677	--	Protein FAM214A like [Actinidia chinensis var. chinensis] [Actinidia chinensis]	-	-	-	-	-	-	-
MSTRG.102679	At3g26720	alpha-mannosidase isoform X3 [Camellia sinensis]	Metabolism	Glycan biosynthesis and metabolism	ko00511//Other glycan degradation	K01191	GO:0005773//vacuole	GO:0015923//mannosidase activity;GO:0046914//transition metal ion binding	GO:0016043//cellular component organization;GO:0019318//hexose metabolic process;GO:0044763//single-organism cellular process
MSTRG.102682	At3g26840	Acyltransferase-like protein [Actinidia chinensis var. chinensis] [Actinidia chinensis]	-	-	-	-	GO:0009536//plastid	GO:0016746//transferase activity, transferring acyl groups	-
MSTRG.102683	At3g26840	Acyltransferase-like protein [Actinidia chinensis var. chinensis] [Actinidia chinensis]	-	-	-	-	-	GO:0016746//transferase activity, transferring acyl groups	-
MSTRG.102684	UBP24	ubiquitin carboxyl-terminal hydrolase 24-like [Camellia sinensis]	-	-	-	-	GO:0043231//intracellular membrane-bounded organelle	GO:0070011//peptidase activity, acting on L-amino acid peptides	GO:0019941//modification-dependent protein catabolic process
MSTRG.102688	PGR3	LOW QUALITY PROTEIN: pentatricopeptide repeat-containing protein At4g31850, chloroplastic [Camellia sinensis]	-	-	-	-	-	-	GO:0005976//polysaccharide metabolic process;GO:0006796//phosphate-containing compound metabolic process;GO:0016043//cellular component organization;GO:0019637//organophosphate metabolic process;GO:0044260//cellular macromolecule metabolic process;GO:0044262//cellular carbohydrate metabolic process;GO:0044710//single-organism metabolic process;GO:0044763//single-organism cellular process
MSTRG.102709	--	hypothetical protein TEA_001053 [Camellia sinensis var. sinensis] [Camellia sinensis]	-	-	-	-	-	-	-
MSTRG.102710	--	-	-	-	-	-	-	-	-
MSTRG.102712	--	aspartyl/glutamyl-tRNA (Asn/Gln) amidotransferase subunit B [Parasponia andersonii]	-	-	-	-	GO:0043231//intracellular membrane-bounded organelle	-	-
MSTRG.102714	--	ubiquitin carboxyl-terminal hydrolase 5-like [Camellia sinensis]	-	-	-	-	-	-	-
MSTRG.102721	--	ABA-inducible protein PHV A1-like [Camellia sinensis]	-	-	-	-	-	-	-
MSTRG.102740	TBP2	26S proteasome regulatory subunit 4 homolog [Camellia sinensis]	Genetic Information Processing	Folding, sorting and degradation	ko03050//Proteasome	K03062	GO:0043231//intracellular membrane-bounded organelle;GO:0043234//protein complex;GO:0044444//cytoplasmic part	GO:0032550//purine ribonucleoside binding;GO:0042623//ATPase activity, coupled	GO:0001558//regulation of cell growth;GO:0006006//glucose metabolic process;GO:0006090//pyruvate metabolic process;GO:0006511//ubiquitin-dependent protein catabolic process;GO:0006952//defense response;GO:0006970//response to osmotic stress;GO:0007276//gamete generation;GO:0009062//fatty acid catabolic process;GO:0009404//toxin metabolic process;GO:0009791//post-embryonic development;GO:0009887//…
MSTRG.102756	--	hypothetical protein CMV_002665 [Castanea mollissima]	-	-	-	-	-	-	-
MSTRG.102774	--	-	-	-	-	-	-	-	-
MSTRG.102778	RTEL1	regulator of telomere elongation helicase 1 homolog [Camellia sinensis]	-	-	-	-	GO:0043231//intracellular membrane-bounded organelle	GO:0003676//nucleic acid binding;GO:0003678//DNA helicase activity;GO:0032550//purine ribonucleoside binding;GO:0042623//ATPase activity, coupled	GO:0006342//chromatin silencing;GO:0007154//cell communication;GO:0009799//specification of symmetry;GO:0009933//meristem structural organization;GO:0030422//production of siRNA involved in RNA interference;GO:0032392//DNA geometric change;GO:0045087//innate immune response
MSTRG.102789	--	cyclin-dependent protein kinase inhibitor SMR1-like [Camellia sinensis]	-	-	-	-	-	-	-
MSTRG.102791	At4g06676	protein EI24 homolog [Camellia sinensis]	-	-	-	-	-	-	-
MSTRG.102793	TIF3I1	eukaryotic translation initiation factor 3 subunit I-like isoform X2 [Camellia sinensis]	Genetic Information Processing	Translation	ko03013//RNA transport	K03246	GO:0031461//cullin-RING ubiquitin ligase complex;GO:0070993//translation preinitiation complex	GO:0008135//translation factor activity, RNA binding	GO:0006417//regulation of translation;GO:0006970//response to osmotic stress;GO:0010038//response to metal ion;GO:0022618//ribonucleoprotein complex assembly
MSTRG.102794	--	pentatricopeptide repeat-containing protein At1g10910, chloroplastic isoform X1 [Camellia sinensis]	-	-	-	-	-	-	-
MSTRG.102798	--	-	-	-	-	-	-	-	-
MSTRG.102800	--	Nuclear factor related to kappa-B-binding protein [Actinidia chinensis var. chinensis] [Actinidia chinensis]	-	-	-	-	GO:0043231//intracellular membrane-bounded organelle	GO:0004672//protein kinase activity;GO:0032550//purine ribonucleoside binding	GO:0006464//cellular protein modification process;GO:0006796//phosphate-containing compound metabolic process;GO:0007017//microtubule-based process;GO:1902410//mitotic cytokinetic process
MSTRG.102801	NUP93A	nuclear pore complex protein NUP93B-like [Camellia sinensis]	-	-	-	-	GO:0005622//intracellular	-	-
MSTRG.102802	--	ATG8-interacting protein 2 [Morus notabilis]	-	-	-	-	GO:0043231//intracellular membrane-bounded organelle	-	-
MSTRG.102820	--	-	-	-	-	-	-	-	-
MSTRG.102824	NUP93A	nuclear pore complex protein NUP93B-like [Camellia sinensis]	-	-	-	-	GO:0043231//intracellular membrane-bounded organelle	-	-
MSTRG.102827	SCY_1267	Succinate dehydrogenase assembly factor 1A like [Actinidia chinensis var. chinensis] [Actinidia chinensis]	-	-	-	-	GO:0043231//intracellular membrane-bounded organelle	-	GO:0006605//protein targeting
MSTRG.10283	MYB124	ATPase family AAA domain-containing protein [Actinidia chinensis var. chinensis] [Actinidia chinensis]	-	-	-	-	-	-	-
MSTRG.10284	At5g35170	LOW QUALITY PROTEIN: adenylate kinase 5, chloroplastic [Camellia sinensis]	Metabolism;Metabolism;Metabolism;Metabolism	Global and overview maps;Global and overview maps;Nucleotide metabolism;Metabolism of cofactors and vitamins	ko01100//Metabolic pathways;ko01110//Biosynthesis of secondary metabolites;ko00230//Purine metabolism;ko00730//Thiamine metabolism	K00939;K00939;K00939;K00939	GO:0009526//plastid envelope;GO:0031976//plastid thylakoid;GO:0044434//chloroplast part	GO:0016776//phosphotransferase activity, phosphate group as acceptor;GO:0019205//nucleobase-containing compound kinase activity;GO:0032550//purine ribonucleoside binding	GO:0009117//nucleotide metabolic process;GO:0032774//RNA biosynthetic process
MSTRG.10285	SNF4	sucrose nonfermenting 4-like protein isoform X1 [Camellia sinensis]	-	-	-	-	GO:0043231//intracellular membrane-bounded organelle	GO:0004672//protein kinase activity;GO:0017076//purine nucleotide binding;GO:0019887//protein kinase regulator activity	GO:0001934//positive regulation of protein phosphorylation;GO:0009267//cellular response to starvation
MSTRG.102857	--	hypothetical protein TEA_020534 [Camellia sinensis var. sinensis] [Camellia sinensis]	-	-	-	-	-	-	-
MSTRG.102858	--	hypothetical protein TEA_007931 [Camellia sinensis var. sinensis] [Camellia sinensis]	-	-	-	-	-	-	-
MSTRG.102859	--	-	-	-	-	-	-	-	-
MSTRG.10286	LRP1	protein LATERAL ROOT PRIMORDIUM 1-like [Camellia sinensis]	-	-	-	-	-	GO:0046983//protein dimerization activity	GO:0009653//anatomical structure morphogenesis;GO:0009725//response to hormone;GO:0016043//cellular component organization;GO:0048364//root development;GO:0048468//cell development;GO:0090558//plant epidermis development
MSTRG.102866	CBP3	rho GTPase-activating protein REN1-like [Camellia sinensis]	-	-	-	-	GO:0043231//intracellular membrane-bounded organelle;GO:0044444//cytoplasmic part	GO:0004180//carboxypeptidase activity	GO:0019538//protein metabolic process
MSTRG.102867	CBP3	serine carboxypeptidase-like [Camellia sinensis]	-	-	-	-	GO:0043231//intracellular membrane-bounded organelle;GO:0044444//cytoplasmic part	GO:0004180//carboxypeptidase activity	GO:0019538//protein metabolic process
MSTRG.102869	MED23	mediator of RNA polymerase II transcription subunit 15a-like isoform X2 [Camellia sinensis]	-	-	-	-	GO:0043231//intracellular membrane-bounded organelle;GO:0043234//protein complex	-	GO:0006486//protein glycosylation;GO:0010468//regulation of gene expression;GO:0045491//xylan metabolic process
MSTRG.10287	LRP1	protein LATERAL ROOT PRIMORDIUM 1-like [Camellia sinensis]	-	-	-	-	-	GO:0046983//protein dimerization activity	GO:0009653//anatomical structure morphogenesis;GO:0009725//response to hormone;GO:0016043//cellular component organization;GO:0048364//root development;GO:0048468//cell development;GO:0090558//plant epidermis development
MSTRG.102875	CHC1	clathrin heavy chain 2-like [Arachis ipaensis]	Cellular Processes	Transport and catabolism	ko04144//Endocytosis	K04646	GO:0030125//clathrin vesicle coat	-	GO:0015031//protein transport
MSTRG.102878	MIP3	tryptophan RNA-binding attenuator protein-like [Striga asiatica]	-	-	-	-	-	-	-
MSTRG.10288	NUDT15	nudix hydrolase 15, mitochondrial-like [Camellia sinensis]	Cellular Processes	Transport and catabolism	ko04146//Peroxisome	K17879	GO:0009536//plastid;GO:0031224//intrinsic component of membrane;GO:0044439//peroxisomal part	GO:0004551//nucleotide diphosphatase activity;GO:0016794//diphosphoric monoester hydrolase activity;GO:0043169//cation binding	GO:0006637//acyl-CoA metabolic process;GO:0009108//coenzyme biosynthetic process;GO:0009687//abscisic acid metabolic process;GO:0015938//coenzyme A catabolic process;GO:0044707//single-multicellular organism process
MSTRG.102884	WAK5	wall-associated receptor kinase 2-like [Camellia sinensis]	-	-	-	-	-	GO:0001871//pattern binding;GO:0004674//protein serine/threonine kinase activity;GO:0032550//purine ribonucleoside binding;GO:0046872//metal ion binding	GO:0006468//protein phosphorylation
MSTRG.102889	DRP3B	pre-mRNA-processing protein 40A-like isoform X2 [Camellia sinensis]	Genetic Information Processing	Transcription	ko03040//Spliceosome	K12821	GO:0043234//protein complex;GO:0044444//cytoplasmic part	GO:0019899//enzyme binding	GO:0006396//RNA processing
MSTRG.102890	--	tRNA(His) guanylyltransferase 1-like [Camellia sinensis]	-	-	-	-	-	-	-
MSTRG.102893	DOT2	SART-1 family protein DOT2 isoform X1 [Camellia sinensis]	Genetic Information Processing	Transcription	ko03040//Spliceosome	K11984	GO:0043231//intracellular membrane-bounded organelle	-	GO:0009628//response to abiotic stimulus;GO:0009933//meristem structural organization;GO:0010051//xylem and phloem pattern formation;GO:0016458//gene silencing;GO:0040029//regulation of gene expression, epigenetic;GO:0044238//primary metabolic process;GO:0044260//cellular macromolecule metabolic process;GO:0048827//phyllome development;GO:0050794//regulation of cellular process;GO:0090567//reprod…
MSTRG.102895	--	SART-1 family protein DOT2 isoform X2 [Camellia sinensis]	Genetic Information Processing	Transcription	ko03040//Spliceosome	K11984	-	-	-
MSTRG.1029	At1g48650	PREDICTED: DExH-box ATP-dependent RNA helicase DExH5, mitochondrial [Beta vulgaris subsp. vulgaris] [Beta vulgaris]	Genetic Information Processing	Folding, sorting and degradation	ko03018//RNA degradation	K14442	-	GO:0032550//purine ribonucleoside binding;GO:0042623//ATPase activity, coupled	-
MSTRG.102901	--	-	-	-	-	-	-	-	-
MSTRG.102926	--	-	-	-	-	-	-	-	-
MSTRG.102939	ELI5	tyrosine decarboxylase 1-like [Camellia sinensis]	Metabolism;Metabolism;Metabolism;Metabolism;Metabolism;Metabolism;Metabolism;Metabolism	Global and overview maps;Global and overview maps;Amino acid metabolism;Amino acid metabolism;Amino acid metabolism;Biosynthesis of other secondary metabolites;Biosynthesis of other secondary metabolites;Biosynthesis of other secondary metabolites	ko01100//Metabolic pathways;ko01110//Biosynthesis of secondary metabolites;ko00380//Tryptophan metabolism;ko00350//Tyrosine metabolism;ko00360//Phenylalanine metabolism;ko00950//Isoquinoline alkaloid biosynthesis;ko00965//Betalain biosynthesis;ko00901//Indole alkaloid biosynthesis	K01593;K01593;K01593;K01593;K01593;K01593;K01593;K01593	GO:0044424//intracellular part	GO:0016831//carboxy-lyase activity;GO:0043168//anion binding	GO:0006950//response to stress;GO:0019752//carboxylic acid metabolic process;GO:0046189//phenol-containing compound biosynthetic process
MSTRG.102940	--	-	-	-	-	-	-	-	-
MSTRG.102941	PPOX2	pyridoxine/pyridoxamine 5'-phosphate oxidase 2 isoform X1 [Camellia sinensis]	Metabolism;Metabolism	Global and overview maps;Metabolism of cofactors and vitamins	ko01100//Metabolic pathways;ko00750//Vitamin B6 metabolism	K00275;K00275	-	GO:0016491//oxidoreductase activity;GO:0032553//ribonucleotide binding	GO:0008614//pyridoxine metabolic process;GO:0042823//pyridoxal phosphate biosynthetic process
MSTRG.102963	--	probable LRR receptor-like serine/threonine-protein kinase RFK1 isoform X6 [Camellia sinensis]	-	-	-	-	GO:0031224//intrinsic component of membrane	GO:0004674//protein serine/threonine kinase activity;GO:0016628//oxidoreductase activity, acting on the CH-CH group of donors, NAD or NADP as acceptor;GO:0032550//purine ribonucleoside binding	GO:0006468//protein phosphorylation;GO:0007165//signal transduction;GO:0015833//peptide transport;GO:0044710//single-organism metabolic process
MSTRG.102966	TFCD	tubulin-folding cofactor D [Camellia sinensis]	-	-	-	-	GO:0005911//cell-cell junction;GO:0044444//cytoplasmic part	GO:0008092//cytoskeletal protein binding	GO:0000226//microtubule cytoskeleton organization;GO:0003006//developmental process involved in reproduction;GO:0006468//protein phosphorylation;GO:0007154//cell communication;GO:0009416//response to light stimulus;GO:0009791//post-embryonic development;GO:0030422//production of siRNA involved in RNA interference;GO:0043269//regulation of ion transport;GO:0043623//cellular protein complex assembl…
MSTRG.102967	TFCD	tubulin-folding cofactor D [Camellia sinensis]	-	-	-	-	GO:0005911//cell-cell junction;GO:0044444//cytoplasmic part	GO:0008092//cytoskeletal protein binding	GO:0000226//microtubule cytoskeleton organization;GO:0003006//developmental process involved in reproduction;GO:0006468//protein phosphorylation;GO:0007154//cell communication;GO:0009416//response to light stimulus;GO:0009791//post-embryonic development;GO:0030422//production of siRNA involved in RNA interference;GO:0043269//regulation of ion transport;GO:0043623//cellular protein complex assembl…
MSTRG.102972	RABF2A	ras-related protein RABF2a-like [Olea europaea var. sylvestris] [Olea europaea]	Cellular Processes;Cellular Processes	Transport and catabolism;Transport and catabolism	ko04144//Endocytosis;ko04145//Phagosome	K07888;K07888	-	-	-
MSTRG.10298	--	extensin-like [Camellia sinensis]	-	-	-	-	-	-	-
MSTRG.102995	--	-	-	-	-	-	-	-	-
MSTRG.1030	RPS14	Pyrophosphate-energised proton pump [Cynara cardunculus var. scolymus] [Cynara cardunculus]	Genetic Information Processing	Translation	ko03010//Ribosome	K02955	GO:0005911//cell-cell junction;GO:0009536//plastid;GO:0015935//small ribosomal subunit;GO:0031090//organelle membrane;GO:0031224//intrinsic component of membrane	GO:0003723//RNA binding;GO:0005198//structural molecule activity;GO:0016780//phosphotransferase activity, for other substituted phosphate groups	GO:0009451//RNA modification;GO:0010467//gene expression;GO:0071555//cell wall organization
MSTRG.103022	C12orf49	UPF0454 protein like [Actinidia chinensis var. chinensis] [Actinidia chinensis]	-	-	-	-	-	-	-
MSTRG.103023	--	-	-	-	-	-	-	-	-
MSTRG.10304	GAST1	protein GAST1-like [Camellia sinensis]	-	-	-	-	-	-	-
MSTRG.103044	osgep	probable tRNA N6-adenosine threonylcarbamoyltransferase, partial [Camellia sinensis]	-	-	-	-	-	-	-
MSTRG.103050	RPP13L3	disease resistance protein RPP13-like isoform X1 [Camellia sinensis]	Organismal Systems	Environmental adaptation	ko04626//Plant-pathogen interaction	K13457	-	-	-
MSTRG.103052	--	-	-	-	-	-	-	-	-
MSTRG.103058	Tcs3	probable tRNA N6-adenosine threonylcarbamoyltransferase, partial [Camellia sinensis]	-	-	-	-	GO:0043231//intracellular membrane-bounded organelle;GO:0044444//cytoplasmic part	GO:0016746//transferase activity, transferring acyl groups;GO:0016787//hydrolase activity;GO:0043169//cation binding	GO:0006400//tRNA modification;GO:0006605//protein targeting;GO:0006928//movement of cell or subcellular component;GO:0019538//protein metabolic process;GO:0051640//organelle localization
MSTRG.103059	OSGEP	protein FAR-RED IMPAIRED RESPONSE 1-like isoform X1 [Camellia sinensis]	-	-	-	-	GO:0043231//intracellular membrane-bounded organelle;GO:0044444//cytoplasmic part	GO:0005515//protein binding;GO:0016746//transferase activity, transferring acyl groups;GO:0016787//hydrolase activity;GO:0043169//cation binding	GO:0006400//tRNA modification;GO:0006605//protein targeting;GO:0006928//movement of cell or subcellular component;GO:0044267//cellular protein metabolic process;GO:0050896//response to stimulus;GO:0051640//organelle localization
MSTRG.103060	At3g14410	probable sugar phosphate/phosphate translocator At3g14410 [Camellia sinensis]	-	-	-	-	GO:0005840//ribosome;GO:0031224//intrinsic component of membrane	GO:0008233//peptidase activity;GO:0008509//anion transmembrane transporter activity	GO:0006820//anion transport;GO:0009987//cellular process;GO:0015851//nucleobase transport
MSTRG.103066	Tcs3	N6-L-threonylcarbamoyladenine synthase [Salvia splendens]	-	-	-	-	GO:0043231//intracellular membrane-bounded organelle;GO:0044444//cytoplasmic part	GO:0016746//transferase activity, transferring acyl groups;GO:0016787//hydrolase activity;GO:0043169//cation binding	GO:0006400//tRNA modification;GO:0006605//protein targeting;GO:0006928//movement of cell or subcellular component;GO:0019538//protein metabolic process;GO:0051640//organelle localization
MSTRG.103071	DRP1B	protein OSB2, chloroplastic-like [Camellia sinensis]	-	-	-	-	GO:0005911//cell-cell junction;GO:0015630//microtubule cytoskeleton;GO:0031090//organelle membrane;GO:0044434//chloroplast part	GO:0017111//nucleoside-triphosphatase activity;GO:0019901//protein kinase binding;GO:0032550//purine ribonucleoside binding	GO:0000904//cell morphogenesis involved in differentiation;GO:0000919//cell plate assembly;GO:0003002//regionalization;GO:0003006//developmental process involved in reproduction;GO:0006898//receptor-mediated endocytosis;GO:0007005//mitochondrion organization;GO:0008104//protein localization;GO:0009555//pollen development;GO:0019321//pentose metabolic process
MSTRG.103074	--	disease resistance protein RPM1-like [Camellia sinensis]	-	-	-	-	-	-	-
MSTRG.103084	RNP1	HMG1/2-like protein [Camellia sinensis]	Genetic Information Processing	Translation	ko03015//mRNA surveillance pathway	K14411	GO:0032991//macromolecular complex;GO:0044423//virion part	GO:0003676//nucleic acid binding	GO:0000377//RNA splicing, via transesterification reactions with bulged adenosine as nucleophile
MSTRG.103096	EDM2	protein ENHANCED DOWNY MILDEW 2-like isoform X3 [Camellia sinensis]	-	-	-	-	-	-	-
MSTRG.103097	Tcs3	probable tRNA N6-adenosine threonylcarbamoyltransferase [Camellia sinensis]	-	-	-	-	-	-	-
MSTRG.103117	--	NEDD8-specific protease 1-like isoform X1 [Camellia sinensis]	-	-	-	-	-	GO:0019783//ubiquitin-like protein-specific protease activity	GO:0044248//cellular catabolic process
MSTRG.103125	NTL8	NAC domain-containing protein 40-like [Camellia sinensis]	-	-	-	-	GO:0016020//membrane;GO:0043231//intracellular membrane-bounded organelle	GO:0001071//nucleic acid binding transcription factor activity;GO:0005488//binding	GO:0006355//regulation of transcription, DNA-templated;GO:0006508//proteolysis;GO:0006721//terpenoid metabolic process;GO:0009409//response to cold;GO:0009639//response to red or far red light;GO:0009648//photoperiodism;GO:0009651//response to salt stress;GO:0009756//carbohydrate mediated signaling;GO:0009909//regulation of flower development;GO:0009937//regulation of gibberellic acid mediated si…
MSTRG.103127	--	hypothetical protein TEA_022248 [Camellia sinensis var. sinensis] [Camellia sinensis]	-	-	-	-	-	-	-
MSTRG.103129	At1g09600	probable serine/threonine-protein kinase At1g54610 [Camellia sinensis]	-	-	-	-	-	GO:0004674//protein serine/threonine kinase activity	GO:0006796//phosphate-containing compound metabolic process
MSTRG.103130	--	hypothetical protein TEA_016054 [Camellia sinensis var. sinensis] [Camellia sinensis]	-	-	-	-	-	-	-
MSTRG.103134	--	uncharacterized protein LOC114322278 isoform X3 [Camellia sinensis]	-	-	-	-	-	-	-
MSTRG.103136	ERL2	LRR receptor-like serine/threonine-protein kinase ERL2 [Camellia sinensis]	Environmental Information Processing	Signal transduction	ko04016//MAPK signaling pathway - plant	K20718	-	-	-
MSTRG.103145	--	probable LRR receptor-like serine/threonine-protein kinase At3g47570 [Camellia sinensis]	-	-	-	-	-	-	-
MSTRG.10315	--	Carboxynorspermidine synthase [Actinidia chinensis var. chinensis] [Actinidia chinensis]	-	-	-	-	GO:0031976//plastid thylakoid	GO:0003824//catalytic activity	GO:0044710//single-organism metabolic process
MSTRG.103155	--	methylcrotonoyl-CoA carboxylase subunit alpha, mitochondrial [Camellia sinensis]	-	-	-	-	-	-	-
MSTRG.103161	--	-	-	-	-	-	-	-	-
MSTRG.103163	At3g47200	UPF0481 protein At3g47200-like isoform X1 [Durio zibethinus]	-	-	-	-	-	-	-
MSTRG.103188	--	hypothetical protein TEA_006484 [Camellia sinensis var. sinensis] [Camellia sinensis]	-	-	-	-	-	-	-
MSTRG.103189	--	6-hydroxynicotinate 3-monooxygenase [Camellia sinensis]	-	-	-	-	GO:0043231//intracellular membrane-bounded organelle	GO:0003824//catalytic activity	GO:0044710//single-organism metabolic process
MSTRG.103192	PSL4	glucosidase 2 subunit beta [Camellia sinensis]	-	-	-	-	-	-	GO:0044249//cellular biosynthetic process;GO:0044260//cellular macromolecule metabolic process;GO:0044711//single-organism biosynthetic process;GO:0044723//single-organism carbohydrate metabolic process;GO:0044763//single-organism cellular process;GO:1901576//organic substance biosynthetic process
MSTRG.103195	--	inactive TPR repeat-containing thioredoxin TTL3-like isoform X2 [Camellia sinensis]	-	-	-	-	-	-	-
MSTRG.103198	MPK4b	PREDICTED: mitogen-activated protein kinase homolog MMK2 [Fragaria vesca subsp. vesca] [Fragaria vesca]	Organismal Systems;Environmental Information Processing	Environmental adaptation;Signal transduction	ko04626//Plant-pathogen interaction;ko04016//MAPK signaling pathway - plant	K20600;K20600	GO:0015630//microtubule cytoskeleton;GO:0043231//intracellular membrane-bounded organelle;GO:0044444//cytoplasmic part	GO:0004702//receptor signaling protein serine/threonine kinase activity;GO:0032550//purine ribonucleoside binding	GO:0003006//developmental process involved in reproduction;GO:0006090//pyruvate metabolic process;GO:0006605//protein targeting;GO:0006796//phosphate-containing compound metabolic process;GO:0006971//hypotonic response;GO:0006972//hyperosmotic response;GO:0009611//response to wounding;GO:0009617//response to bacterium;GO:0009620//response to fungus;GO:0009696//salicylic acid metabolic process;GO:…
MSTRG.103204	--	hexokinase-1 protein [Trema orientale]	-	-	-	-	GO:0035838//growing cell tip;GO:0043231//intracellular membrane-bounded organelle	-	GO:0006812//cation transport;GO:0035556//intracellular signal transduction;GO:0043094//cellular metabolic compound salvage
MSTRG.103205	spg1	septum-promoting GTP-binding protein 1-like [Camellia sinensis]	-	-	-	-	-	-	-
MSTRG.103207	TON1B	Remorin, C-terminal protein [Actinidia chinensis var. chinensis] [Actinidia chinensis]	-	-	-	-	-	-	-
MSTRG.103208	--	-	-	-	-	-	-	-	-
MSTRG.103212	At1g66290	FBD-associated F-box protein At2g26860-like [Camellia sinensis]	-	-	-	-	-	-	-
MSTRG.103213	At3g59190	FBD-associated F-box protein At5g60610-like [Camellia sinensis]	-	-	-	-	-	-	-
MSTRG.103216	--	-	-	-	-	-	-	-	-
MSTRG.103219	--	-	-	-	-	-	-	-	-
MSTRG.103220	21D7	KH domain-containing protein At4g18375-like isoform X1 [Camellia sinensis]	-	-	-	-	-	GO:0003676//nucleic acid binding	GO:0019538//protein metabolic process
MSTRG.103226	--	FBD-associated F-box protein At2g26860-like [Camellia sinensis]	-	-	-	-	-	-	-
MSTRG.103227	At3g59200	FBD-associated F-box protein At2g26860-like [Camellia sinensis]	-	-	-	-	-	-	-
MSTRG.103229	TAX1	signaling peptide TAXIMIN 2-like [Camellia sinensis]	-	-	-	-	-	-	-
MSTRG.103230	NFD6	protein NUCLEAR FUSION DEFECTIVE 6, chloroplastic/mitochondrial-like isoform X3 [Camellia sinensis]	-	-	-	-	-	-	-
MSTRG.103233	rrb1	glutamate-rich WD repeat-containing protein 1-like [Camellia sinensis]	-	-	-	-	GO:0031461//cullin-RING ubiquitin ligase complex;GO:0043231//intracellular membrane-bounded organelle	GO:0016740//transferase activity	GO:0006139//nucleobase-containing compound metabolic process;GO:0016570//histone modification;GO:0050794//regulation of cellular process
MSTRG.103246	RING1A	splicing factor, suppressor of white-apricot homolog isoform X2 [Camellia sinensis]	-	-	-	-	GO:0000152//nuclear ubiquitin ligase complex	GO:0043169//cation binding	GO:0000280//nuclear division;GO:0006259//DNA metabolic process;GO:0006355//regulation of transcription, DNA-templated;GO:0006464//cellular protein modification process;GO:0010074//maintenance of meristem identity;GO:0010629//negative regulation of gene expression;GO:0022402//cell cycle process;GO:0044710//single-organism metabolic process;GO:0045165//cell fate commitment;GO:0051276//chromosome or…
MSTRG.103271	ABCD1	LOW QUALITY PROTEIN: ABC transporter D family member 1-like [Camellia sinensis]	-	-	-	-	GO:0031224//intrinsic component of membrane	GO:0032550//purine ribonucleoside binding;GO:0042626//ATPase activity, coupled to transmembrane movement of substances	GO:0044763//single-organism cellular process;GO:0044765//single-organism transport
MSTRG.103277	PRAF1	Pleckstrin homology-like domain-containing protein [Cynara cardunculus var. scolymus] [Cynara cardunculus]	-	-	-	-	GO:0043231//intracellular membrane-bounded organelle;GO:0044444//cytoplasmic part	GO:0003824//catalytic activity;GO:0008289//lipid binding;GO:0017016//Ras GTPase binding;GO:0046914//transition metal ion binding	GO:0006402//mRNA catabolic process;GO:0051220//cytoplasmic sequestering of protein
MSTRG.103283	--	protein EXORDIUM-like protein 2 [Cinnamomum micranthum f. kanehirae]	-	-	-	-	-	-	-
MSTRG.103293	OVA1	golgin candidate 4-like isoform X2 [Camellia sinensis]	Metabolism;Genetic Information Processing;Metabolism	Global and overview maps;Translation;Metabolism of other amino acids	ko01100//Metabolic pathways;ko00970//Aminoacyl-tRNA biosynthesis;ko00450//Selenocompound metabolism	K01874;K01874;K01874	-	-	-
MSTRG.103294	Os03g0733400	zinc finger BED domain-containing protein RICESLEEPER 3-like [Camellia sinensis]	-	-	-	-	-	-	-
MSTRG.103295	STK39	rab3 GTPase-activating protein catalytic subunit isoform X2 [Camellia sinensis]	-	-	-	-	GO:0016020//membrane	GO:0004702//receptor signaling protein serine/threonine kinase activity;GO:0032550//purine ribonucleoside binding	GO:0032147//activation of protein kinase activity
MSTRG.103296	--	L10-interacting MYB domain-containing protein-like [Camellia sinensis]	-	-	-	-	-	-	-
MSTRG.103323	At1g47790	F-box protein At3g07870-like [Camellia sinensis]	-	-	-	-	-	-	-
MSTRG.103329	--	-	-	-	-	-	-	-	-
MSTRG.103341	--	Myb family transcription factor [Actinidia chinensis var. chinensis] [Actinidia chinensis]	-	-	-	-	-	-	-
MSTRG.103376	ERDJ3A	dnaJ protein ERDJ3A-like [Camellia sinensis]	-	-	-	-	-	-	GO:0008152//metabolic process;GO:0009408//response to heat;GO:0009987//cellular process;GO:0044699//single-organism process
MSTRG.10338	At5g27470	serine--tRNA ligase [Camellia sinensis]	Genetic Information Processing	Translation	ko00970//Aminoacyl-tRNA biosynthesis	K01875	GO:0044444//cytoplasmic part	GO:0004812//aminoacyl-tRNA ligase activity;GO:0032550//purine ribonucleoside binding	GO:0006006//glucose metabolic process;GO:0006090//pyruvate metabolic process;GO:0006418//tRNA aminoacylation for protein translation;GO:0006498//N-terminal protein lipidation;GO:0006970//response to osmotic stress;GO:0009117//nucleotide metabolic process;GO:0010038//response to metal ion
MSTRG.103381	RKD4	protein RKD4 [Camellia sinensis]	-	-	-	-	-	-	-
MSTRG.103385	--	-	-	-	-	-	-	-	-
MSTRG.103386	ZRK4	non-functional pseudokinase ZED1-like [Camellia sinensis]	-	-	-	-	-	-	-
MSTRG.103402	--	-	-	-	-	-	-	-	-
MSTRG.103410	WAV2	alpha/beta hydrolase domain-containing protein WAV2 isoform X2 [Camellia sinensis]	-	-	-	-	GO:0005576//extracellular region;GO:0031090//organelle membrane;GO:0043231//intracellular membrane-bounded organelle	GO:0003824//catalytic activity	GO:0009630//gravitropism;GO:0009648//photoperiodism;GO:0044767//single-organism developmental process
MSTRG.103424	--	-	-	-	-	-	-	-	-
MSTRG.103425	--	AP-5 complex subunit zeta-1 [Camellia sinensis]	-	-	-	-	-	-	-
MSTRG.103426	--	AP-5 complex subunit zeta-1 [Camellia sinensis]	-	-	-	-	-	-	-
MSTRG.103430	DEGP14	Peptidase S1C [Trema orientale]	-	-	-	-	GO:0043231//intracellular membrane-bounded organelle	GO:0016491//oxidoreductase activity;GO:0032550//purine ribonucleoside binding;GO:0070011//peptidase activity, acting on L-amino acid peptides	GO:0008152//metabolic process;GO:0015031//protein transport;GO:0035556//intracellular signal transduction
MSTRG.103431	--	protein CHROMATIN REMODELING 35 isoform X2 [Camellia sinensis]	-	-	-	-	-	-	-
MSTRG.103457	--	-	-	-	-	-	-	-	-
MSTRG.10346	--	-	-	-	-	-	-	-	-
MSTRG.103467	At4g06676	protein EI24 homolog isoform X2 [Camellia sinensis]	-	-	-	-	-	-	-
MSTRG.103469	--	protein Simiate [Camellia sinensis]	-	-	-	-	GO:0043231//intracellular membrane-bounded organelle	-	GO:0006544//glycine metabolic process
MSTRG.103471	--	nucleolin-like isoform X1 [Camellia sinensis]	-	-	-	-	-	-	-
MSTRG.103477	NUP107	caldesmon-like [Camellia sinensis]	Genetic Information Processing	Translation	ko03013//RNA transport	K14301	GO:0012505//endomembrane system	GO:0005488//binding	GO:0051234//establishment of localization
MSTRG.103525	ANTR6	probable anion transporter 6, chloroplastic isoform X3 [Punica granatum]	-	-	-	-	-	-	-
MSTRG.10353	--	FKBP12-associated protein [Actinidia chinensis var. chinensis] [Actinidia chinensis]	-	-	-	-	-	-	GO:0045491//xylan metabolic process
MSTRG.103555	DTX42	protein DETOXIFICATION 42 isoform X2 [Camellia sinensis]	-	-	-	-	GO:0031224//intrinsic component of membrane	GO:0015291//secondary active transmembrane transporter activity	GO:0019758//glycosinolate biosynthetic process;GO:0044765//single-organism transport
MSTRG.103563	--	DNA topoisomerase 3-alpha-like [Camellia sinensis]	-	-	-	-	-	-	-
MSTRG.103576	AXS2	UDP-D-apiose/UDP-D-xylose synthase 2-like [Camellia sinensis]	Metabolism;Metabolism	Global and overview maps;Carbohydrate metabolism	ko01100//Metabolic pathways;ko00520//Amino sugar and nucleotide sugar metabolism	K12449;K12449	GO:0005576//extracellular region;GO:0043231//intracellular membrane-bounded organelle;GO:0044444//cytoplasmic part	GO:0000166//nucleotide binding;GO:0016831//carboxy-lyase activity;GO:0048037//cofactor binding	GO:0009165//nucleotide biosynthetic process;GO:0045229//external encapsulating structure organization
MSTRG.103604	--	E3 ubiquitin-protein like [Actinidia chinensis var. chinensis] [Actinidia chinensis]	-	-	-	-	-	-	-
MSTRG.103611	EP3	endochitinase EP3-like [Camellia sinensis]	Metabolism;Metabolism	Global and overview maps;Carbohydrate metabolism	ko01100//Metabolic pathways;ko00520//Amino sugar and nucleotide sugar metabolism	K01183;K01183	GO:0030312//external encapsulating structure	GO:0016787//hydrolase activity;GO:0097367//carbohydrate derivative binding	GO:0001101//response to acid chemical;GO:0002252//immune effector process;GO:0006026//aminoglycan catabolic process;GO:0006812//cation transport;GO:0009793//embryo development ending in seed dormancy;GO:0010243//response to organonitrogen compound;GO:0015698//inorganic anion transport;GO:0033554//cellular response to stress;GO:0044036//cell wall macromolecule metabolic process;GO:0044238//primary…
MSTRG.103612	NLP3	PREDICTED: omega-amidase, chloroplastic isoform X7 [Pyrus x bretschneideri]	Metabolism;Metabolism	Global and overview maps;Amino acid metabolism	ko01100//Metabolic pathways;ko00250//Alanine, aspartate and glutamate metabolism	K13566;K13566	-	-	-
MSTRG.103613	--	hypothetical protein TEA_016784 [Camellia sinensis var. sinensis] [Camellia sinensis]	-	-	-	-	-	-	-
MSTRG.103630	--	-	-	-	-	-	-	-	-
MSTRG.103632	--	-	-	-	-	-	-	-	-
MSTRG.103633	--	RNA-directed RNA polymerase [Actinidia chinensis var. chinensis] [Actinidia chinensis]	-	-	-	-	-	-	GO:0043094//cellular metabolic compound salvage
MSTRG.103634	--	ASCH domain-containing protein [Gossypium australe]	-	-	-	-	-	-	-
MSTRG.103635	VSR3	vacuolar-sorting receptor 3-like [Camellia sinensis]	-	-	-	-	GO:0010008//endosome membrane;GO:0016021//integral component of membrane;GO:0030662//coated vesicle membrane;GO:0031984//organelle subcompartment;GO:0043234//protein complex	GO:0010209//vacuolar sorting signal binding;GO:0046872//metal ion binding	GO:0006486//protein glycosylation;GO:0006605//protein targeting;GO:0006892//post-Golgi vesicle-mediated transport
MSTRG.103656	--	uncharacterized protein LOC114271011 isoform X2 [Camellia sinensis]	-	-	-	-	-	-	-
MSTRG.10366	--	remorin 1.4-like [Camellia sinensis]	-	-	-	-	-	-	-
MSTRG.103674	--	subtilisin-like protease SBT1.6 [Camellia sinensis]	-	-	-	-	-	GO:0016787//hydrolase activity	GO:0019538//protein metabolic process
MSTRG.103697	--	RNA-binding protein 33-like [Camellia sinensis]	-	-	-	-	-	-	-
MSTRG.103700	CYCB2-3	G2/mitotic-specific cyclin-2-like isoform X2 [Camellia sinensis]	-	-	-	-	GO:0043231//intracellular membrane-bounded organelle	GO:0019887//protein kinase regulator activity;GO:0019900//kinase binding	GO:0051726//regulation of cell cycle
MSTRG.103702	Os02g0137500	histone acetyltransferase HAC1-like isoform X2 [Camellia sinensis]	-	-	-	-	-	-	-
MSTRG.103703	At5g41890	GDSL esterase/lipase 7 [Populus alba]	-	-	-	-	-	GO:0016788//hydrolase activity, acting on ester bonds	-
MSTRG.103707	NRPB8A	DNA-directed RNA polymerases II and V subunit 8A-like isoform X3 [Camellia sinensis]	Genetic Information Processing	Translation	ko00970//Aminoacyl-tRNA biosynthesis	K01890	-	-	-
MSTRG.103723	RPS29A	PREDICTED: 40S ribosomal [Prunus dulcis]	Genetic Information Processing	Translation	ko03010//Ribosome	K02980	GO:0005840//ribosome	GO:0005198//structural molecule activity;GO:0043169//cation binding	GO:0010467//gene expression
MSTRG.103736	BGAL7	beta-galactosidase 15-like isoform X1 [Camellia sinensis]	-	-	-	-	-	GO:0004553//hydrolase activity, hydrolyzing O-glycosyl compounds	GO:0008152//metabolic process
MSTRG.10374	CLASP	CLIP-associated protein [Carica papaya]	-	-	-	-	GO:0005819//spindle;GO:0005911//cell-cell junction;GO:0016020//membrane;GO:0044444//cytoplasmic part	GO:0008017//microtubule binding	GO:0000280//nuclear division;GO:0009826//unidimensional cell growth;GO:0030865//cortical cytoskeleton organization;GO:0031111//negative regulation of microtubule polymerization or depolymerization;GO:0031647//regulation of protein stability;GO:0042546//cell wall biogenesis;GO:0043479//pigment accumulation in tissues in response to UV light;GO:0045229//external encapsulating structure organization…
MSTRG.103750	BGAL15	beta-galactosidase-like isoform X2 [Camellia sinensis]	-	-	-	-	GO:0005576//extracellular region	GO:0005488//binding;GO:0015925//galactosidase activity	GO:0044238//primary metabolic process
MSTRG.103751	BGAL15	beta-galactosidase-like isoform X2 [Camellia sinensis]	-	-	-	-	-	GO:0004553//hydrolase activity, hydrolyzing O-glycosyl compounds;GO:0005488//binding	GO:0008152//metabolic process
MSTRG.103756	--	LOW QUALITY PROTEIN: protein NLP6-like [Camellia sinensis]	-	-	-	-	-	-	-
MSTRG.103770	GIP	Endonuclease [Actinidia chinensis var. chinensis] [Actinidia chinensis]	Genetic Information Processing	Translation	ko03013//RNA transport	K14288	-	GO:0004518//nuclease activity;GO:0008233//peptidase activity;GO:0016779//nucleotidyltransferase activity;GO:0046872//metal ion binding	GO:0006259//DNA metabolic process
MSTRG.103771	--	-	-	-	-	-	-	-	-
MSTRG.103774	--	Transmembrane protein [Trema orientale]	-	-	-	-	-	-	GO:0006396//RNA processing;GO:0010468//regulation of gene expression
MSTRG.103796	--	-	-	-	-	-	-	-	-
MSTRG.103799	--	ADP-ribosylation factor-like protein 8a-like [Trifolium pratense]	-	-	-	-	-	-	-
MSTRG.103800	--	-	-	-	-	-	-	-	-
MSTRG.103802	ABCG31	ABC transporter G family member 32 isoform X1 [Camellia sinensis]	-	-	-	-	GO:0031224//intrinsic component of membrane	GO:0017111//nucleoside-triphosphatase activity;GO:0032550//purine ribonucleoside binding	GO:0007275//multicellular organism development;GO:0015893//drug transport
MSTRG.103814	At3g02060	PREDICTED: ATP-dependent DNA helicase At3g02060, chloroplastic isoform X1 [Nelumbo nucifera]	-	-	-	-	-	-	-
MSTRG.10384	--	uncharacterized protein LOC114319005 [Camellia sinensis]	-	-	-	-	-	-	-
MSTRG.103840	--	-	-	-	-	-	-	-	-
MSTRG.103845	Prim1	DNA primase small subunit-like isoform X3 [Camellia sinensis]	Genetic Information Processing	Replication and repair	ko03030//DNA replication	K02684	GO:0030894//replisome	GO:0034062//RNA polymerase activity	GO:0006259//DNA metabolic process
MSTRG.103849	TRY	transcription factor TRY-like isoform X1 [Camellia sinensis]	-	-	-	-	GO:0043231//intracellular membrane-bounded organelle	GO:0001071//nucleic acid binding transcription factor activity;GO:0003676//nucleic acid binding;GO:0005515//protein binding;GO:0016791//phosphatase activity;GO:0043169//cation binding	GO:0003002//regionalization;GO:0003006//developmental process involved in reproduction;GO:0006355//regulation of transcription, DNA-templated;GO:0006970//response to osmotic stress;GO:0008380//RNA splicing;GO:0009787//regulation of abscisic acid-activated signaling pathway;GO:0010061//regulation of trichoblast fate specification;GO:0010090//trichome morphogenesis;GO:0010454//negative regulation o…
MSTRG.103862	--	-	-	-	-	-	-	-	-
MSTRG.103887	--	cyclase/dehydrase protein [Actinidia chinensis var. chinensis] [Actinidia chinensis]	-	-	-	-	GO:0009536//plastid	-	-
MSTRG.103901	SWC4	SWR1-complex protein 4-like [Camellia sinensis]	-	-	-	-	GO:0043189//H4/H2A histone acetyltransferase complex	GO:0005488//binding;GO:0016741//transferase activity, transferring one-carbon groups	GO:0006259//DNA metabolic process;GO:0006355//regulation of transcription, DNA-templated;GO:0016573//histone acetylation
MSTRG.103902	--	Nitrate/nitrite transporter NarU like [Actinidia chinensis var. chinensis] [Actinidia chinensis]	-	-	-	-	-	-	-
MSTRG.103905	PIP5K1	phosphatidylinositol 4-phosphate 5-kinase 1-like isoform X1 [Camellia sinensis]	Metabolism;Cellular Processes;Metabolism;Environmental Information Processing	Global and overview maps;Transport and catabolism;Carbohydrate metabolism;Signal transduction	ko01100//Metabolic pathways;ko04144//Endocytosis;ko00562//Inositol phosphate metabolism;ko04070//Phosphatidylinositol signaling system	K00889;K00889;K00889;K00889	GO:0016020//membrane;GO:0044424//intracellular part	GO:0003779//actin binding;GO:0016307//phosphatidylinositol phosphate kinase activity	GO:0006796//phosphate-containing compound metabolic process;GO:0044763//single-organism cellular process
MSTRG.103919	UBC23	Ubiquitin-conjugating enzyme E2 24 [Actinidia chinensis var. chinensis] [Actinidia chinensis]	Genetic Information Processing	Folding, sorting and degradation	ko04120//Ubiquitin mediated proteolysis	K10581	-	-	-
MSTRG.103931	--	-	-	-	-	-	-	-	-
MSTRG.103932	--	-	-	-	-	-	-	-	-
MSTRG.103937	UPF1	LOW QUALITY PROTEIN: regulator of nonsense transcripts 1 homolog [Camellia sinensis]	Genetic Information Processing;Genetic Information Processing	Translation;Translation	ko03013//RNA transport;ko03015//mRNA surveillance pathway	K14326;K14326	GO:0005911//cell-cell junction;GO:0016020//membrane;GO:0036464//cytoplasmic ribonucleoprotein granule	GO:0003676//nucleic acid binding;GO:0017111//nucleoside-triphosphatase activity;GO:0032550//purine ribonucleoside binding;GO:0046914//transition metal ion binding	GO:0000956//nuclear-transcribed mRNA catabolic process;GO:0006950//response to stress;GO:0009617//response to bacterium;GO:0009648//photoperiodism;GO:0009755//hormone-mediated signaling pathway;GO:0009756//carbohydrate mediated signaling;GO:0009793//embryo development ending in seed dormancy;GO:0034285//response to disaccharide;GO:0035194//posttranscriptional gene silencing by RNA
MSTRG.10394	--	ribulose bisphosphate carboxylase small chain 1, chloroplastic-like [Camellia sinensis]	-	-	-	-	-	-	-
MSTRG.103963	--	heparan-alpha-glucosaminide N-acetyltransferase-like isoform X3 [Camellia sinensis]	Metabolism;Metabolism	Global and overview maps;Glycan biosynthesis and metabolism	ko01100//Metabolic pathways;ko00531//Glycosaminoglycan degradation	K10532;K10532	GO:0043231//intracellular membrane-bounded organelle	GO:0003824//catalytic activity	-
MSTRG.103971	--	PREDICTED: F-box protein At5g51380-like [Juglans regia]	-	-	-	-	-	-	-
MSTRG.103975	--	malate dehydrogenase, chloroplastic-like isoform X1 [Camellia sinensis]	-	-	-	-	-	-	-
MSTRG.103978	FKBP12	peptidyl-prolyl cis-trans isomerase FKBP12 isoform X2 [Camellia sinensis]	-	-	-	-	GO:0005737//cytoplasm	GO:0016853//isomerase activity	GO:0044267//cellular protein metabolic process
MSTRG.103992	--	-	-	-	-	-	-	-	-
MSTRG.103995	--	hypothetical protein TEA_022932 [Camellia sinensis var. sinensis] [Camellia sinensis]	-	-	-	-	-	-	-
MSTRG.10400	--	heterogeneous nuclear ribonucleoprotein 1-like [Camellia sinensis]	-	-	-	-	-	-	-
MSTRG.104007	CUL4	purple acid phosphatase 2-like [Camellia sinensis]	-	-	-	-	GO:0031461//cullin-RING ubiquitin ligase complex;GO:0043231//intracellular membrane-bounded organelle;GO:0044444//cytoplasmic part	GO:0003824//catalytic activity;GO:0043169//cation binding;GO:0044389//ubiquitin-like protein ligase binding	GO:0006259//DNA metabolic process;GO:0006796//phosphate-containing compound metabolic process;GO:0007059//chromosome segregation;GO:0009409//response to cold;GO:0009755//hormone-mediated signaling pathway;GO:0009756//carbohydrate mediated signaling;GO:0009793//embryo development ending in seed dormancy;GO:0010099//regulation of photomorphogenesis;GO:0010467//gene expression;GO:0016567//protein ub…
MSTRG.104023	--	L10-interacting MYB domain-containing protein-like [Camellia sinensis]	-	-	-	-	-	-	-
MSTRG.104026	At5g40400	pentatricopeptide repeat-containing protein At5g40400-like [Camellia sinensis]	-	-	-	-	-	-	-
MSTRG.104028	ABCB29	ABC transporter B family member 29, chloroplastic [Vitis vinifera]	-	-	-	-	-	-	-
MSTRG.104030	G6PDH	glucose-6-phosphate 1-dehydrogenase 6, cytoplasmic-like [Camellia sinensis]	Metabolism;Metabolism;Metabolism;Metabolism;Metabolism	Global and overview maps;Global and overview maps;Global and overview maps;Metabolism of other amino acids;Carbohydrate metabolism	ko01100//Metabolic pathways;ko01110//Biosynthesis of secondary metabolites;ko01200//Carbon metabolism;ko00480//Glutathione metabolism;ko00030//Pentose phosphate pathway	K00036;K00036;K00036;K00036;K00036	GO:0009536//plastid	GO:0000166//nucleotide binding;GO:0016616//oxidoreductase activity, acting on the CH-OH group of donors, NAD or NADP as acceptor	GO:0006325//chromatin organization;GO:0006739//NADP metabolic process;GO:0010038//response to metal ion;GO:0019318//hexose metabolic process
MSTRG.104034	RST1	Armadillo-type fold containing protein [Trema orientale]	-	-	-	-	-	-	GO:0007049//cell cycle;GO:0009058//biosynthetic process;GO:0009628//response to abiotic stimulus;GO:0009793//embryo development ending in seed dormancy;GO:0045491//xylan metabolic process;GO:0048507//meristem development;GO:0048827//phyllome development;GO:0050793//regulation of developmental process;GO:0050794//regulation of cellular process
MSTRG.104037	--	sodium/hydrogen exchanger 2-like [Camellia sinensis]	-	-	-	-	-	-	-
MSTRG.104038	--	-	-	-	-	-	-	-	-
MSTRG.104042	--	-	-	-	-	-	-	-	-
MSTRG.104045	--	uncharacterized protein LOC114312138 [Camellia sinensis]	-	-	-	-	-	-	-
MSTRG.104046	--	small EDRK-rich factor 2-like [Camellia sinensis]	-	-	-	-	-	-	-
MSTRG.104050	--	receptor-like kinase LIP1 [Camellia sinensis]	-	-	-	-	-	GO:0004672//protein kinase activity	GO:0016310//phosphorylation
MSTRG.104054	DTX46	protein DETOXIFICATION 46, chloroplastic-like isoform X1 [Camellia sinensis]	-	-	-	-	GO:0031224//intrinsic component of membrane	GO:0015291//secondary active transmembrane transporter activity	GO:0044763//single-organism cellular process
MSTRG.104055	--	protein yippee-like isoform X2 [Camellia sinensis]	-	-	-	-	-	-	-
MSTRG.104058	eif3m	eukaryotic translation initiation factor 3 subunit M-like [Camellia sinensis]	-	-	-	-	-	-	-
MSTRG.104076	BSH	chromatin structure-remodeling complex protein BSH-like isoform X2 [Camellia sinensis]	-	-	-	-	GO:0043231//intracellular membrane-bounded organelle	GO:0005488//binding	GO:0010468//regulation of gene expression;GO:0016568//chromatin modification;GO:0034645//cellular macromolecule biosynthetic process;GO:0044763//single-organism cellular process
MSTRG.104088	LYSA1	diaminopimelate decarboxylase 1, chloroplastic-like [Camellia sinensis]	Metabolism;Metabolism;Metabolism;Metabolism	Global and overview maps;Global and overview maps;Global and overview maps;Amino acid metabolism	ko01100//Metabolic pathways;ko01110//Biosynthesis of secondary metabolites;ko01230//Biosynthesis of amino acids;ko00300//Lysine biosynthesis	K01586;K01586;K01586;K01586	GO:0009532//plastid stroma;GO:0016020//membrane	GO:0016831//carboxy-lyase activity	GO:0009085//lysine biosynthetic process
MSTRG.104099	Os05g0311000	Coatomer subunit delta-2 [Vitis vinifera]	-	-	-	-	GO:0005794//Golgi apparatus;GO:0005911//cell-cell junction;GO:0016020//membrane	-	GO:0006810//transport
MSTRG.1041	--	Mo25-like [Parasponia andersonii]	-	-	-	-	-	-	-
MSTRG.104114	--	J domain-containing protein required for chloroplast accumulation response 1-like isoform X5 [Camellia sinensis]	-	-	-	-	-	-	-
MSTRG.104136	--	-	-	-	-	-	-	-	-
MSTRG.104140	APEM9	protein APEM9 isoform X1 [Camellia sinensis]	-	-	-	-	-	-	-
MSTRG.104142	ECA3	LOW QUALITY PROTEIN: calcium-transporting ATPase 3, endoplasmic reticulum-type-like [Camellia sinensis]	-	-	-	-	GO:0005789//endoplasmic reticulum membrane;GO:0010008//endosome membrane;GO:0031224//intrinsic component of membrane;GO:0031984//organelle subcompartment	GO:0005515//protein binding;GO:0019829//cation-transporting ATPase activity;GO:0032550//purine ribonucleoside binding;GO:0043169//cation binding	GO:0006816//calcium ion transport;GO:0006828//manganese ion transport;GO:0044767//single-organism developmental process;GO:0048193//Golgi vesicle transport;GO:0055076//transition metal ion homeostasis;GO:0061024//membrane organization
MSTRG.104148	AIH	agmatine deiminase isoform X3 [Camellia sinensis]	Metabolism;Metabolism	Global and overview maps;Amino acid metabolism	ko01100//Metabolic pathways;ko00330//Arginine and proline metabolism	K10536;K10536	GO:0030119//AP-type membrane coat adaptor complex;GO:0043231//intracellular membrane-bounded organelle	GO:0016813//hydrolase activity, acting on carbon-nitrogen (but not peptide) bonds, in linear amidines;GO:0022892//substrate-specific transporter activity	GO:0003006//developmental process involved in reproduction;GO:0006525//arginine metabolic process;GO:0006596//polyamine biosynthetic process;GO:0006810//transport;GO:0008104//protein localization
MSTRG.104150	--	-	-	-	-	-	-	-	-
MSTRG.104154	CYCA2-4	cyclin-A2-4-like isoform X2 [Camellia sinensis]	-	-	-	-	GO:0043231//intracellular membrane-bounded organelle	GO:0019887//protein kinase regulator activity;GO:0019900//kinase binding	GO:0001558//regulation of cell growth;GO:0006511//ubiquitin-dependent protein catabolic process;GO:0009791//post-embryonic development;GO:0035966//response to topologically incorrect protein;GO:0043623//cellular protein complex assembly;GO:0044786//cell cycle DNA replication;GO:0051052//regulation of DNA metabolic process;GO:1901990//regulation of mitotic cell cycle phase transition
MSTRG.104156	--	NAC transcription factor 47-like [Camellia sinensis]	-	-	-	-	-	-	-
MSTRG.104166	--	Tuberculostearic acid methyltransferase [Actinidia chinensis var. chinensis] [Actinidia chinensis]	-	-	-	-	-	GO:0008757//S-adenosylmethionine-dependent methyltransferase activity	GO:0006629//lipid metabolic process
MSTRG.104175	RPS9C	40S ribosomal protein S9-2-like [Camellia sinensis]	Genetic Information Processing	Translation	ko03010//Ribosome	K02997	-	-	-
MSTRG.104221	--	-	-	-	-	-	-	-	-
MSTRG.104225	UBICEP52-7	Ubiquitin supergroup,Ribosomal protein L40e [Theobroma cacao]	Genetic Information Processing	Translation	ko03010//Ribosome	K02927	GO:0030529//intracellular ribonucleoprotein complex;GO:0043231//intracellular membrane-bounded organelle	GO:0005198//structural molecule activity	GO:0010467//gene expression;GO:0019941//modification-dependent protein catabolic process;GO:0036211//protein modification process
MSTRG.104227	--	-	-	-	-	-	-	-	-
MSTRG.104239	--	cysteine synthase, chloroplastic/chromoplastic-like [Camellia sinensis]	-	-	-	-	-	-	-
MSTRG.104241	PAE5	pectin acetylesterase 5-like [Camellia sinensis]	-	-	-	-	GO:0030312//external encapsulating structure	GO:0003824//catalytic activity	GO:0045229//external encapsulating structure organization
MSTRG.104245	--	uncharacterized protein LOC114302369 [Camellia sinensis]	-	-	-	-	-	-	-
MSTRG.104249	SRP19	signal recognition particle 19 kDa protein [Momordica charantia]	Genetic Information Processing	Folding, sorting and degradation	ko03060//Protein export	K03105	GO:0048500//signal recognition particle	GO:0003723//RNA binding	GO:0006613//cotranslational protein targeting to membrane
MSTRG.104251	--	Formate dehydrogenase subunit alpha like [Actinidia chinensis var. chinensis] [Actinidia chinensis]	-	-	-	-	-	-	-
MSTRG.104256	--	CBS domain-containing protein CBSX5-like [Camellia sinensis]	-	-	-	-	-	-	-
MSTRG.104267	--	heparan-alpha-glucosaminide N-acetyltransferase-like [Camellia sinensis]	-	-	-	-	-	-	-
MSTRG.104268	SPK1	PREDICTED: guanine nucleotide exchange factor SPIKE 1-like, partial [Juglans regia]	-	-	-	-	GO:0044425//membrane part;GO:0044432//endoplasmic reticulum part	-	GO:0000226//microtubule cytoskeleton organization;GO:0000904//cell morphogenesis involved in differentiation;GO:0006637//acyl-CoA metabolic process;GO:0006810//transport;GO:0007015//actin filament organization;GO:0009799//specification of symmetry;GO:0009933//meristem structural organization;GO:0016129//phytosteroid biosynthetic process;GO:0043087//regulation of GTPase activity;GO:0048509//regula…
MSTRG.104272	CRK25	cysteine-rich receptor-like protein kinase 10 isoform X1 [Camellia sinensis]	-	-	-	-	-	GO:0004674//protein serine/threonine kinase activity;GO:0004871//signal transducer activity;GO:0036094//small molecule binding;GO:0097159//organic cyclic compound binding;GO:1901363//heterocyclic compound binding	GO:0000041//transition metal ion transport;GO:0001101//response to acid chemical;GO:0006468//protein phosphorylation;GO:0009267//cellular response to starvation;GO:0015698//inorganic anion transport;GO:0045491//xylan metabolic process;GO:0050794//regulation of cellular process
MSTRG.104278	--	DnaJ subfamily C member 10 like [Actinidia chinensis var. chinensis] [Actinidia chinensis]	-	-	-	-	GO:0043231//intracellular membrane-bounded organelle;GO:0044444//cytoplasmic part	-	GO:0009648//photoperiodism
MSTRG.104282	--	-	-	-	-	-	-	-	-
MSTRG.104295	--	uncharacterized protein LOC114304864 [Camellia sinensis]	-	-	-	-	-	-	-
MSTRG.10430	--	Ribonuclease H2 subunit C like [Actinidia chinensis var. chinensis] [Actinidia chinensis]	Genetic Information Processing	Replication and repair	ko03030//DNA replication	K10745	-	-	-
MSTRG.104315	DPBF4	ABSCISIC ACID-INSENSITIVE 5-like protein 2 isoform X1 [Camellia sinensis]	Environmental Information Processing	Signal transduction	ko04075//Plant hormone signal transduction	K14432	-	GO:0003677//DNA binding	GO:0001101//response to acid chemical;GO:0006355//regulation of transcription, DNA-templated;GO:0009725//response to hormone
MSTRG.104317	--	-	-	-	-	-	-	-	-
MSTRG.104321	UBA1	ubiquitin-activating enzyme E1 1-like [Camellia sinensis]	Genetic Information Processing	Folding, sorting and degradation	ko04120//Ubiquitin mediated proteolysis	K03178	GO:0005911//cell-cell junction;GO:0016020//membrane;GO:0044444//cytoplasmic part	GO:0008641//small protein activating enzyme activity;GO:0016879//ligase activity, forming carbon-nitrogen bonds;GO:0019787//ubiquitin-like protein transferase activity;GO:0032550//purine ribonucleoside binding	GO:0006486//protein glycosylation;GO:0006511//ubiquitin-dependent protein catabolic process;GO:0006865//amino acid transport;GO:0009062//fatty acid catabolic process;GO:0009404//toxin metabolic process;GO:0010038//response to metal ion;GO:0016482//cytoplasmic transport;GO:0032446//protein modification by small protein conjugation;GO:0035966//response to topologically incorrect protein;GO:0043207/…
MSTRG.104322	MUS1	DNA mismatch repair protein MSH2 [Camellia sinensis]	Genetic Information Processing	Replication and repair	ko03430//Mismatch repair	K08735	GO:0005576//extracellular region;GO:0009526//plastid envelope;GO:0009532//plastid stroma;GO:0016020//membrane;GO:0032300//mismatch repair complex	GO:0003690//double-stranded DNA binding;GO:0016765//transferase activity, transferring alkyl or aryl (other than methyl) groups;GO:0032550//purine ribonucleoside binding	GO:0000097//sulfur amino acid biosynthetic process;GO:0000725//recombinational repair;GO:0006090//pyruvate metabolic process;GO:0006091//generation of precursor metabolites and energy;GO:0006305//DNA alkylation;GO:0006342//chromatin silencing;GO:0006739//NADP metabolic process;GO:0006743//ubiquinone metabolic process;GO:0006779//porphyrin-containing compound biosynthetic process;GO:0009696//salic…
MSTRG.104330	PCS1	glutathione gamma-glutamylcysteinyltransferase 1-like isoform X1 [Camellia sinensis]	-	-	-	-	GO:0044444//cytoplasmic part	GO:0016755//transferase activity, transferring amino-acyl groups;GO:0019829//cation-transporting ATPase activity;GO:0042887//amide transmembrane transporter activity;GO:0046914//transition metal ion binding	GO:0002252//immune effector process;GO:0006091//generation of precursor metabolites and energy;GO:0006605//protein targeting;GO:0006812//cation transport;GO:0009062//fatty acid catabolic process;GO:0009072//aromatic amino acid family metabolic process;GO:0009617//response to bacterium;GO:0009620//response to fungus;GO:0009696//salicylic acid metabolic process;GO:0009699//phenylpropanoid biosynthe…
MSTRG.104335	PCS3	glutathione gamma-glutamylcysteinyltransferase 2-like isoform X1 [Camellia sinensis]	-	-	-	-	GO:0009536//plastid	GO:0016755//transferase activity, transferring amino-acyl groups;GO:0019829//cation-transporting ATPase activity;GO:0042887//amide transmembrane transporter activity;GO:0046914//transition metal ion binding	GO:0002252//immune effector process;GO:0006091//generation of precursor metabolites and energy;GO:0006605//protein targeting;GO:0006812//cation transport;GO:0009062//fatty acid catabolic process;GO:0009072//aromatic amino acid family metabolic process;GO:0009617//response to bacterium;GO:0009620//response to fungus;GO:0009696//salicylic acid metabolic process;GO:0009699//phenylpropanoid biosynthe…
MSTRG.104352	--	-	-	-	-	-	-	-	-
MSTRG.104366	REN1	Rho GTPase-activating protein REN1 [Vitis vinifera]	-	-	-	-	-	-	-
MSTRG.104394	CKB4	Casein kinase II subunit beta-2 [Vitis vinifera]	Genetic Information Processing;Organismal Systems	Translation;Environmental adaptation	ko03008//Ribosome biogenesis in eukaryotes;ko04712//Circadian rhythm - plant	K03115;K03115	GO:0043231//intracellular membrane-bounded organelle;GO:0043234//protein complex	GO:0004672//protein kinase activity;GO:0005488//binding;GO:0019207//kinase regulator activity	GO:0009648//photoperiodism;GO:0042752//regulation of circadian rhythm;GO:0045859//regulation of protein kinase activity
MSTRG.1044	CCDC130	LOW QUALITY PROTEIN: coiled-coil domain-containing protein 130-like [Camellia sinensis]	-	-	-	-	GO:0043231//intracellular membrane-bounded organelle	-	-
MSTRG.104415	XCC3184	PREDICTED: macro domain-containing protein XCC3184-like isoform X2 [Nicotiana tabacum]	-	-	-	-	-	GO:0034062//RNA polymerase activity	-
MSTRG.104418	Os05g0583200	zinc finger BED domain-containing protein RICESLEEPER 2-like [Helianthus annuus]	-	-	-	-	-	-	-
MSTRG.104425	--	-	-	-	-	-	-	-	-
MSTRG.10443	RPS20B	PREDICTED: 40S ribosomal protein S20-2 isoform X2 [Nelumbo nucifera]	Genetic Information Processing	Translation	ko03010//Ribosome	K02969	GO:0005911//cell-cell junction;GO:0015935//small ribosomal subunit;GO:0030312//external encapsulating structure;GO:0043231//intracellular membrane-bounded organelle	GO:0005198//structural molecule activity	GO:0010467//gene expression;GO:0043412//macromolecule modification;GO:0044238//primary metabolic process;GO:0044260//cellular macromolecule metabolic process
MSTRG.104430	XA21	probable LRR receptor-like serine/threonine-protein kinase At3g47570 [Camellia sinensis]	-	-	-	-	-	GO:0016772//transferase activity, transferring phosphorus-containing groups	GO:0008152//metabolic process
MSTRG.104443	--	hypothetical protein CICLE_v10013263mg [Citrus clementina]	-	-	-	-	-	-	-
MSTRG.104448	UCRY	PREDICTED: ubiquinol-cytochrome c reductase complex 6.7 kDa protein [Nelumbo nucifera]	-	-	-	-	GO:0016020//membrane;GO:0043231//intracellular membrane-bounded organelle	-	-
MSTRG.104479	OsI_16324	pachytene checkpoint protein 2 homolog [Camellia sinensis]	-	-	-	-	-	GO:0016462//pyrophosphatase activity;GO:0032550//purine ribonucleoside binding	GO:0000280//nuclear division
MSTRG.104480	OsI_16324	pachytene checkpoint protein 2 homolog [Camellia sinensis]	-	-	-	-	-	GO:0017111//nucleoside-triphosphatase activity;GO:0032550//purine ribonucleoside binding	GO:0000280//nuclear division
MSTRG.104489	PYRC	Dihydroorotase [Actinidia chinensis var. chinensis] [Actinidia chinensis]	Metabolism;Metabolism	Global and overview maps;Nucleotide metabolism	ko01100//Metabolic pathways;ko00240//Pyrimidine metabolism	K01465;K01465	GO:0009536//plastid;GO:0030529//intracellular ribonucleoprotein complex	GO:0016810//hydrolase activity, acting on carbon-nitrogen (but not peptide) bonds;GO:0043169//cation binding	GO:0006206//pyrimidine nucleobase metabolic process;GO:0006222//UMP biosynthetic process;GO:0010467//gene expression
MSTRG.1045	LHA1	plasma membrane ATPase 2-like [Camellia sinensis]	Metabolism;Metabolism	Global and overview maps;Energy metabolism	ko01100//Metabolic pathways;ko00190//Oxidative phosphorylation	K01535;K01535	GO:0031224//intrinsic component of membrane	GO:0015662//ATPase activity, coupled to transmembrane movement of ions, phosphorylative mechanism;GO:0032550//purine ribonucleoside binding;GO:0043169//cation binding	GO:0009152//purine ribonucleotide biosynthetic process;GO:0015992//proton transport
MSTRG.104508	--	-	-	-	-	-	-	-	-
MSTRG.104518	TIP5-1	probable aquaporin TIP5-1 [Camellia sinensis]	-	-	-	-	-	-	-
MSTRG.104525	HMGB6	high mobility group B protein 6 [Syzygium oleosum]	-	-	-	-	-	-	-
MSTRG.104531	At4g39280	phenylalanine--tRNA ligase alpha subunit, cytoplasmic-like [Camellia sinensis]	Genetic Information Processing	Translation	ko00970//Aminoacyl-tRNA biosynthesis	K01889	GO:0044444//cytoplasmic part	GO:0004812//aminoacyl-tRNA ligase activity;GO:0032550//purine ribonucleoside binding	GO:0006418//tRNA aminoacylation for protein translation;GO:0009117//nucleotide metabolic process
MSTRG.104534	CLPS3	protein CLP1 homolog [Camellia sinensis]	Genetic Information Processing	Translation	ko03015//mRNA surveillance pathway	K14399	GO:0043231//intracellular membrane-bounded organelle;GO:0043234//protein complex;GO:0044444//cytoplasmic part	GO:0032550//purine ribonucleoside binding	GO:0006397//mRNA processing
MSTRG.104542	RABF2A	ras-related protein RABF2a-like [Olea europaea var. sylvestris] [Olea europaea]	Cellular Processes;Cellular Processes	Transport and catabolism;Transport and catabolism	ko04144//Endocytosis;ko04145//Phagosome	K07889;K07889	-	-	-
MSTRG.104566	--	L10-interacting MYB domain-containing protein-like [Camellia sinensis]	-	-	-	-	-	-	-
MSTRG.104567	CHI	chalcone isomerase [Camellia sinensis]	Metabolism;Metabolism;Metabolism	Global and overview maps;Global and overview maps;Biosynthesis of other secondary metabolites	ko01100//Metabolic pathways;ko01110//Biosynthesis of secondary metabolites;ko00941//Flavonoid biosynthesis	K01859;K01859;K01859	GO:0005774//vacuolar membrane;GO:0031312//extrinsic component of organelle membrane	GO:0005488//binding;GO:0016872//intramolecular lyase activity	GO:0009411//response to UV;GO:0009725//response to hormone;GO:0009813//flavonoid biosynthetic process;GO:0034285//response to disaccharide
MSTRG.104568	SCD2	coiled-coil domain-containing protein SCD2 isoform X3 [Camellia sinensis]	-	-	-	-	-	-	-
MSTRG.10457	--	-	-	-	-	-	-	-	-
MSTRG.104579	--	coiled-coil domain-containing protein 66-like [Camellia sinensis]	-	-	-	-	-	-	-
MSTRG.104586	ATXR7	histone-lysine N-methyltransferase ATXR7 isoform X6 [Camellia sinensis]	-	-	-	-	-	-	GO:0032259//methylation;GO:0044699//single-organism process
MSTRG.104595	ATJ10	chaperone protein dnaJ 10-like [Camellia sinensis]	-	-	-	-	GO:0043231//intracellular membrane-bounded organelle	-	GO:0007165//signal transduction;GO:0016192//vesicle-mediated transport;GO:0044267//cellular protein metabolic process;GO:0048528//post-embryonic root development
MSTRG.104597	--	-	-	-	-	-	-	-	-
MSTRG.104598	ATJ20	chaperone protein dnaJ 20, chloroplastic-like [Camellia sinensis]	-	-	-	-	GO:0009536//plastid	GO:0005488//binding	GO:0006457//protein folding;GO:0006787//porphyrin-containing compound catabolic process;GO:0010565//regulation of cellular ketone metabolic process;GO:0051338//regulation of transferase activity
MSTRG.10460	ICDH-1	isocitrate dehydrogenase [NADP] [Camellia sinensis]	Metabolism;Metabolism;Metabolism;Metabolism;Metabolism;Cellular Processes;Metabolism;Metabolism	Global and overview maps;Global and overview maps;Global and overview maps;Global and overview maps;Metabolism of other amino acids;Transport and catabolism;Global and overview maps;Carbohydrate metabolism	ko01100//Metabolic pathways;ko01110//Biosynthesis of secondary metabolites;ko01200//Carbon metabolism;ko01230//Biosynthesis of amino acids;ko00480//Glutathione metabolism;ko04146//Peroxisome;ko01210//2-Oxocarboxylic acid metabolism;ko00020//Citrate cycle (TCA cycle)	K00031;K00031;K00031;K00031;K00031;K00031;K00031;K00031	GO:0005576//extracellular region;GO:0005911//cell-cell junction;GO:0009532//plastid stroma;GO:0016020//membrane;GO:0042579//microbody	GO:0000166//nucleotide binding;GO:0004448//isocitrate dehydrogenase activity;GO:0046914//transition metal ion binding	GO:0006006//glucose metabolic process;GO:0006090//pyruvate metabolic process;GO:0006101//citrate metabolic process;GO:0006970//response to osmotic stress;GO:0006996//organelle organization;GO:0009617//response to bacterium;GO:0010038//response to metal ion;GO:0019941//modification-dependent protein catabolic process;GO:0032879//regulation of localization;GO:0035966//response to topologically inco…
MSTRG.104613	--	hypothetical protein TEA_022753 [Camellia sinensis var. sinensis] [Camellia sinensis]	-	-	-	-	-	-	-
MSTRG.10463	AHK3	histidine kinase 3 [Camellia sinensis]	Environmental Information Processing	Signal transduction	ko04075//Plant hormone signal transduction	K14489	-	-	-
MSTRG.104659	--	-	-	-	-	-	-	-	-
MSTRG.104660	--	-	-	-	-	-	-	-	-
MSTRG.104661	ALATS	uncharacterized WD repeat-containing protein C17D11.16 [Camellia sinensis]	-	-	-	-	GO:0043231//intracellular membrane-bounded organelle	GO:0003676//nucleic acid binding;GO:0004812//aminoacyl-tRNA ligase activity;GO:0016740//transferase activity;GO:0032550//purine ribonucleoside binding;GO:0046914//transition metal ion binding	GO:0000959//mitochondrial RNA metabolic process;GO:0006418//tRNA aminoacylation for protein translation;GO:0016570//histone modification
MSTRG.104722	PAB8	polyadenylate-binding protein 3-like [Camellia sinensis]	Genetic Information Processing;Genetic Information Processing;Genetic Information Processing	Translation;Translation;Folding, sorting and degradation	ko03013//RNA transport;ko03015//mRNA surveillance pathway;ko03018//RNA degradation	K13126;K13126;K13126	GO:0044444//cytoplasmic part	GO:0008135//translation factor activity, RNA binding	GO:0006163//purine nucleotide metabolic process;GO:0010038//response to metal ion;GO:0010467//gene expression
MSTRG.104733	--	Phosphatidyl-myo-inositol mannosyltransferase [Actinidia chinensis var. chinensis] [Actinidia chinensis]	-	-	-	-	GO:0031984//organelle subcompartment;GO:0043231//intracellular membrane-bounded organelle	GO:0003824//catalytic activity	GO:0009247//glycolipid biosynthetic process
MSTRG.104749	--	-	-	-	-	-	-	-	-
MSTRG.104775	--	Tyrosinase-like protein [Actinidia chinensis var. chinensis] [Actinidia chinensis]	-	-	-	-	GO:0016020//membrane;GO:0043231//intracellular membrane-bounded organelle	-	-
MSTRG.104784	CSI3	protein CELLULOSE SYNTHASE INTERACTIVE 3-like [Camellia sinensis]	-	-	-	-	-	GO:0003824//catalytic activity	-
MSTRG.104785	Rich	RAB6A-GEF complex partner protein 1-like [Camellia sinensis]	-	-	-	-	-	-	-
MSTRG.104786	--	RAB6A-GEF complex partner protein [Actinidia chinensis var. chinensis] [Actinidia chinensis]	-	-	-	-	-	-	-
MSTRG.104796	--	60S ribosomal protein L7-1 [Capsicum annuum]	-	-	-	-	GO:0043231//intracellular membrane-bounded organelle	-	-
MSTRG.10480	SMC2-1	Structural maintenance of chromosomes protein like [Actinidia chinensis var. chinensis] [Actinidia chinensis]	-	-	-	-	GO:0005694//chromosome	-	GO:0002252//immune effector process;GO:0003006//developmental process involved in reproduction;GO:0006260//DNA replication;GO:0006305//DNA alkylation;GO:0006342//chromatin silencing;GO:0030422//production of siRNA involved in RNA interference;GO:0034968//histone lysine methylation;GO:0048580//regulation of post-embryonic development;GO:0051052//regulation of DNA metabolic process;GO:1901990//regu…
MSTRG.104820	--	Superoxide dismutase [Actinidia chinensis var. chinensis] [Actinidia chinensis]	-	-	-	-	-	-	GO:0006355//regulation of transcription, DNA-templated
MSTRG.104827	Os09g0520200	probable 1-acylglycerol-3-phosphate O-acyltransferase [Camellia sinensis]	-	-	-	-	-	GO:0004620//phospholipase activity;GO:0071617//lysophospholipid acyltransferase activity	GO:0006952//defense response;GO:0009404//toxin metabolic process;GO:0010243//response to organonitrogen compound;GO:0014070//response to organic cyclic compound;GO:0055081//anion homeostasis;GO:0055090//acylglycerol homeostasis
MSTRG.104828	--	ubiquitin-like-specific protease ESD4 [Camellia sinensis]	-	-	-	-	-	-	-
MSTRG.104829	--	synapse-associated protein 1-like isoform X4 [Durio zibethinus]	-	-	-	-	-	-	-
MSTRG.10483	--	cinnamoyl-CoA reductase 1-like [Camellia sinensis]	-	-	-	-	-	GO:0016616//oxidoreductase activity, acting on the CH-OH group of donors, NAD or NADP as acceptor;GO:0048037//cofactor binding	GO:0044237//cellular metabolic process;GO:0044711//single-organism biosynthetic process;GO:1901576//organic substance biosynthetic process
MSTRG.104840	--	-	-	-	-	-	-	-	-
MSTRG.104842	--	Pre-rRNA-processing protein, partial [Actinidia chinensis var. chinensis] [Actinidia chinensis]	-	-	-	-	-	-	-
MSTRG.104843	Arf102F	GTPase HflX [Vitis vinifera]	-	-	-	-	GO:0009536//plastid	GO:0032550//purine ribonucleoside binding	GO:0015031//protein transport;GO:0016192//vesicle-mediated transport;GO:0035556//intracellular signal transduction
MSTRG.104846	--	Pyruvate carboxyltransferase [Corchorus olitorius]	-	-	-	-	-	-	-
MSTRG.104861	HEN2	DExH-box ATP-dependent RNA helicase DExH10 [Camellia sinensis]	Genetic Information Processing	Folding, sorting and degradation	ko03018//RNA degradation	K12598	GO:0043231//intracellular membrane-bounded organelle;GO:0044444//cytoplasmic part	GO:0004386//helicase activity;GO:0032550//purine ribonucleoside binding;GO:0042623//ATPase activity, coupled	GO:0000338//protein deneddylation;GO:0000377//RNA splicing, via transesterification reactions with bulged adenosine as nucleophile;GO:0000904//cell morphogenesis involved in differentiation;GO:0003006//developmental process involved in reproduction;GO:0006355//regulation of transcription, DNA-templated;GO:0007015//actin filament organization;GO:0007049//cell cycle;GO:0007389//pattern specificatio…
MSTRG.104872	--	-	-	-	-	-	-	-	-
MSTRG.104879	--	Embryonic stem cell-specific 5-hydroxymethylcytosine-binding protein [Actinidia chinensis var. chinensis] [Actinidia chinensis]	-	-	-	-	-	-	-
MSTRG.104889	--	ADP-ribosylation factor 1-like [Camellia sinensis]	-	-	-	-	-	-	-
MSTRG.104899	ROCK1	UDP-N-acetylglucosamine transporter ROCK1-like [Camellia sinensis]	-	-	-	-	GO:0016020//membrane	GO:0015075//ion transmembrane transporter activity;GO:0051540//metal cluster binding	GO:0006811//ion transport;GO:0006862//nucleotide transport;GO:0009058//biosynthetic process;GO:0022607//cellular component assembly;GO:0044763//single-organism cellular process
MSTRG.104900	--	hypothetical protein TEA_017050 [Camellia sinensis var. sinensis] [Camellia sinensis]	-	-	-	-	-	-	-
MSTRG.104901	LUC7L2	luc7-like protein [Trifolium pratense]	-	-	-	-	-	-	-
MSTRG.104902	--	-	-	-	-	-	-	-	-
MSTRG.104903	--	-	-	-	-	-	-	-	-
MSTRG.104905	PLR_Lp1	pinoresinol/lariciresinol reductase [Camellia sinensis]	Metabolism;Metabolism	Global and overview maps;Biosynthesis of other secondary metabolites	ko01110//Biosynthesis of secondary metabolites;ko00998//Biosynthesis of various secondary metabolites - part 2	K21568;K21568	-	GO:0016628//oxidoreductase activity, acting on the CH-CH group of donors, NAD or NADP as acceptor	GO:0009807//lignan biosynthetic process;GO:0019336//phenol-containing compound catabolic process
MSTRG.104924	--	probable pinoresinol-lariciresinol reductase 3 isoform X2 [Camellia sinensis]	-	-	-	-	-	-	-
MSTRG.104925	SBE1	1,4-alpha-glucan-branching enzyme 1, chloroplastic/amyloplastic-like [Camellia sinensis]	Metabolism;Metabolism;Metabolism	Global and overview maps;Global and overview maps;Carbohydrate metabolism	ko01100//Metabolic pathways;ko01110//Biosynthesis of secondary metabolites;ko00500//Starch and sucrose metabolism	K00700;K00700;K00700	-	GO:0016740//transferase activity	GO:0005975//carbohydrate metabolic process
MSTRG.104927	--	-	-	-	-	-	-	-	-
MSTRG.104944	DAR1	protein DA1-like [Camellia sinensis]	-	-	-	-	-	GO:0032182//ubiquitin-like protein binding;GO:0046914//transition metal ion binding	GO:0003006//developmental process involved in reproduction;GO:0045926//negative regulation of growth
MSTRG.104950	At3g63330	probable inactive protein kinase At3g63330 isoform X7 [Cicer arietinum]	-	-	-	-	-	GO:0016772//transferase activity, transferring phosphorus-containing groups	-
MSTRG.104954	--	E3 ubiquitin-protein like [Actinidia chinensis var. chinensis] [Actinidia chinensis]	-	-	-	-	-	-	-
MSTRG.104969	--	transducin/WD40 repeat protein [Medicago truncatula]	-	-	-	-	-	-	-
MSTRG.104970	Os09g0520200	1-acylglycerol-3-phosphate O-acyltransferase [Camellia sinensis]	-	-	-	-	GO:0044424//intracellular part	GO:0004620//phospholipase activity;GO:0071617//lysophospholipid acyltransferase activity	GO:0006644//phospholipid metabolic process;GO:0006952//defense response;GO:0009404//toxin metabolic process;GO:0010243//response to organonitrogen compound;GO:0014070//response to organic cyclic compound;GO:0055081//anion homeostasis;GO:0055090//acylglycerol homeostasis
MSTRG.104995	SCL28	protein CHROMATIN REMODELING 35 isoform X1 [Camellia sinensis]	Genetic Information Processing	Transcription	ko03040//Spliceosome	K12900	GO:0000785//chromatin;GO:0016604//nuclear body	GO:0003676//nucleic acid binding	GO:0000377//RNA splicing, via transesterification reactions with bulged adenosine as nucleophile;GO:0007059//chromosome segregation;GO:0033043//regulation of organelle organization;GO:0048232//male gamete generation;GO:0070192//chromosome organization involved in meiotic cell cycle
MSTRG.105000	--	uncharacterized protein LOC114309948 [Camellia sinensis]	-	-	-	-	-	-	-
MSTRG.105002	SCL28	LOW QUALITY PROTEIN: serine/arginine-rich SC35-like splicing factor SCL28 [Asparagus officinalis]	Genetic Information Processing	Transcription	ko03040//Spliceosome	K12900	GO:0000785//chromatin;GO:0016604//nuclear body;GO:0044444//cytoplasmic part	GO:0003676//nucleic acid binding	GO:0000377//RNA splicing, via transesterification reactions with bulged adenosine as nucleophile;GO:0006355//regulation of transcription, DNA-templated;GO:0006950//response to stress;GO:0007059//chromosome segregation;GO:0033043//regulation of organelle organization;GO:0048232//male gamete generation;GO:0070192//chromosome organization involved in meiotic cell cycle;GO:0070918//production of smal…
MSTRG.105014	--	reverse transcriptase [Corchorus capsularis]	-	-	-	-	-	-	-
MSTRG.105043	--	hypothetical protein TEA_005404 [Camellia sinensis var. sinensis] [Camellia sinensis]	-	-	-	-	-	-	-
MSTRG.105054	At2g01130	DExH-box ATP-dependent RNA helicase DExH5, mitochondrial-like [Camellia sinensis]	Genetic Information Processing	Folding, sorting and degradation	ko03018//RNA degradation	K14442	-	GO:0032550//purine ribonucleoside binding;GO:0042623//ATPase activity, coupled	-
MSTRG.105100	HVA22J	coatomer subunit delta-1-like [Camellia sinensis]	-	-	-	-	GO:0043231//intracellular membrane-bounded organelle	-	GO:0007165//signal transduction
MSTRG.105107	--	uncharacterized protein LOC114257277 [Camellia sinensis]	-	-	-	-	-	-	-
MSTRG.105108	PRMT16	protein arginine N-methyltransferase 1.6-like [Camellia sinensis]	-	-	-	-	GO:0009536//plastid	GO:0008276//protein methyltransferase activity	GO:0006479//protein methylation
MSTRG.105109	SIA2	serine/threonine-protein kinase Nek4-like isoform X3 [Camellia sinensis]	-	-	-	-	GO:0031984//organelle subcompartment;GO:0043231//intracellular membrane-bounded organelle	GO:0016757//transferase activity, transferring glycosyl groups	GO:0043412//macromolecule modification
MSTRG.105128	CUL1	cullin-1-like isoform X2 [Camellia sinensis]	-	-	-	-	-	-	-
MSTRG.105129	--	transposable element gene [Prunus dulcis]	-	-	-	-	-	-	-
MSTRG.105130	--	hypothetical protein TEA_021894 [Camellia sinensis var. sinensis] [Camellia sinensis]	-	-	-	-	-	-	-
MSTRG.105131	KIN14R	kinesin-like protein KIN-14R isoform X3 [Camellia sinensis]	-	-	-	-	GO:0005875//microtubule associated complex	GO:0003774//motor activity;GO:0015631//tubulin binding;GO:0032550//purine ribonucleoside binding	GO:0006305//DNA alkylation;GO:0007017//microtubule-based process;GO:0016458//gene silencing;GO:0034968//histone lysine methylation;GO:0048449//floral organ formation;GO:0048580//regulation of post-embryonic development;GO:1902410//mitotic cytokinetic process
MSTRG.105132	FKBP62	peptidyl-prolyl cis-trans isomerase FKBP62-like [Camellia sinensis]	-	-	-	-	-	-	-
MSTRG.105144	--	uncharacterized protein LOC114259048 [Camellia sinensis]	-	-	-	-	-	-	-
MSTRG.105149	--	-	-	-	-	-	-	-	-
MSTRG.105156	NDC1	alternative NAD(P)H-ubiquinone oxidoreductase C1, chloroplastic/mitochondrial isoform X4 [Camellia sinensis]	Metabolism;Metabolism;Metabolism	Global and overview maps;Global and overview maps;Metabolism of cofactors and vitamins	ko01100//Metabolic pathways;ko01110//Biosynthesis of secondary metabolites;ko00130//Ubiquinone and other terpenoid-quinone biosynthesis	K17872;K17872;K17872	GO:0019866//organelle inner membrane;GO:0044434//chloroplast part	GO:0000166//nucleotide binding	GO:0044710//single-organism metabolic process
MSTRG.105167	SUVH5	histone-lysine N-methyltransferase, H3 lysine-9 specific SUVH5-like isoform X2 [Camellia sinensis]	Metabolism;Metabolism	Global and overview maps;Amino acid metabolism	ko01100//Metabolic pathways;ko00310//Lysine degradation	K11420;K11420	GO:0043231//intracellular membrane-bounded organelle;GO:0043232//intracellular non-membrane-bounded organelle	GO:0000166//nucleotide binding;GO:0005515//protein binding;GO:0016279//protein-lysine N-methyltransferase activity;GO:0046914//transition metal ion binding	GO:0016571//histone methylation
MSTRG.105170	SCL28	LOW QUALITY PROTEIN: serine/arginine-rich SC35-like splicing factor SCL28 [Asparagus officinalis]	Genetic Information Processing	Transcription	ko03040//Spliceosome	K12900	GO:0000785//chromatin;GO:0016604//nuclear body	GO:0003676//nucleic acid binding	GO:0000377//RNA splicing, via transesterification reactions with bulged adenosine as nucleophile;GO:0007059//chromosome segregation;GO:0033043//regulation of organelle organization;GO:0048232//male gamete generation;GO:0070192//chromosome organization involved in meiotic cell cycle
MSTRG.105184	ALA3	phospholipid-transporting ATPase 3-like [Camellia sinensis]	-	-	-	-	-	-	-
MSTRG.105209	--	14-3-3-like protein-like isoform X1 [Hibiscus syriacus]	-	-	-	-	-	-	-
MSTRG.105213	--	phosphatidylglycerol/phosphatidylinositol transfer protein precursor [Camellia sinensis]	-	-	-	-	GO:0009536//plastid	-	GO:0001101//response to acid chemical;GO:0015698//inorganic anion transport;GO:0046474//glycerophospholipid biosynthetic process
MSTRG.105227	--	zinc transporter 5 [Camellia sinensis]	-	-	-	-	GO:0031224//intrinsic component of membrane	GO:0015075//ion transmembrane transporter activity	GO:0006812//cation transport;GO:0044763//single-organism cellular process
MSTRG.105249	--	-	-	-	-	-	-	-	-
MSTRG.105251	--	hypothetical protein TEA_000703 [Camellia sinensis var. sinensis] [Camellia sinensis]	-	-	-	-	-	-	-
MSTRG.105255	--	Undecaprenyl-diphosphatase [Actinidia chinensis var. chinensis] [Actinidia chinensis]	-	-	-	-	-	GO:0016491//oxidoreductase activity;GO:0046906//tetrapyrrole binding;GO:0046914//transition metal ion binding	GO:0046474//glycerophospholipid biosynthetic process
MSTRG.105284	ABCD1	ABC transporter D family member 1-like [Camellia sinensis]	-	-	-	-	GO:0031224//intrinsic component of membrane	GO:0015405//P-P-bond-hydrolysis-driven transmembrane transporter activity;GO:0016887//ATPase activity;GO:0032550//purine ribonucleoside binding	GO:0008152//metabolic process;GO:0044763//single-organism cellular process;GO:0044765//single-organism transport
MSTRG.105290	AGPS2	glucose-1-phosphate adenylyltransferase large subunit, chloroplastic/amyloplastic-like [Camellia sinensis]	Metabolism;Metabolism;Metabolism;Metabolism	Global and overview maps;Global and overview maps;Carbohydrate metabolism;Carbohydrate metabolism	ko01100//Metabolic pathways;ko01110//Biosynthesis of secondary metabolites;ko00500//Starch and sucrose metabolism;ko00520//Amino sugar and nucleotide sugar metabolism	K00975;K00975;K00975;K00975	GO:0009536//plastid	GO:0032550//purine ribonucleoside binding;GO:0070566//adenylyltransferase activity	GO:0005977//glycogen metabolic process;GO:0005982//starch metabolic process
MSTRG.105293	B3GALT5	beta-1,3-galactosyltransferase 7-like isoform X4 [Camellia sinensis]	-	-	-	-	GO:0031224//intrinsic component of membrane	GO:0035250//UDP-galactosyltransferase activity	GO:0006464//cellular protein modification process
MSTRG.105297	At1g32860	glucan endo-1,3-beta-glucosidase 11-like isoform X2 [Camellia sinensis]	-	-	-	-	GO:0005618//cell wall;GO:0005911//cell-cell junction;GO:0031225//anchored component of membrane;GO:0043231//intracellular membrane-bounded organelle	GO:0008422//beta-glucosidase activity	GO:0006950//response to stress;GO:0007165//signal transduction;GO:0008104//protein localization;GO:0016043//cellular component organization;GO:0044238//primary metabolic process;GO:0071310//cellular response to organic substance
MSTRG.105302	At1g60990	protein SWEETIE isoform X2 [Camellia sinensis]	-	-	-	-	GO:0009536//plastid	GO:0008168//methyltransferase activity	GO:0003006//developmental process involved in reproduction;GO:0005984//disaccharide metabolic process;GO:0006073//cellular glucan metabolic process;GO:0006544//glycine metabolic process;GO:0007017//microtubule-based process;GO:0009058//biosynthetic process;GO:0009606//tropism;GO:0009791//post-embryonic development;GO:0018205//peptidyl-lysine modification;GO:0030422//production of siRNA involved i…
MSTRG.105303	At1g60990	Transferase [Actinidia chinensis var. chinensis] [Actinidia chinensis]	-	-	-	-	GO:0009536//plastid	GO:0008168//methyltransferase activity	GO:0006544//glycine metabolic process;GO:0009058//biosynthetic process
MSTRG.105304	ABCG22	ABC transporter G family member 22-like isoform X2 [Camellia sinensis]	-	-	-	-	-	GO:0015098//molybdate ion transmembrane transporter activity;GO:0017111//nucleoside-triphosphatase activity;GO:0032550//purine ribonucleoside binding	GO:0015698//inorganic anion transport
MSTRG.105306	HLB1	protein HLB1 isoform X2 [Camellia sinensis]	-	-	-	-	GO:0044444//cytoplasmic part	-	GO:0006839//mitochondrial transport
MSTRG.105322	CATHB3	cathepsin B-like protease 3 [Camellia sinensis]	-	-	-	-	GO:0043231//intracellular membrane-bounded organelle;GO:0044444//cytoplasmic part	GO:0070011//peptidase activity, acting on L-amino acid peptides	GO:0003006//developmental process involved in reproduction;GO:0009062//fatty acid catabolic process;GO:0016192//vesicle-mediated transport;GO:0019222//regulation of metabolic process;GO:0019538//protein metabolic process;GO:0032989//cellular component morphogenesis;GO:0040007//growth
MSTRG.105326	--	E3 ubiquitin-protein like [Actinidia chinensis var. chinensis] [Actinidia chinensis]	-	-	-	-	-	-	-
MSTRG.10534	--	exocyst complex component SEC3B-like [Camellia sinensis]	-	-	-	-	GO:0031461//cullin-RING ubiquitin ligase complex	-	-
MSTRG.10535	--	-	-	-	-	-	-	-	-
MSTRG.105352	--	L10-interacting MYB domain-containing protein-like [Camellia sinensis]	-	-	-	-	-	-	-
MSTRG.105353	--	linoleate 13S-lipoxygenase 3-1, chloroplastic-like [Camellia sinensis]	Metabolism;Metabolism;Metabolism;Metabolism	Global and overview maps;Global and overview maps;Lipid metabolism;Lipid metabolism	ko01100//Metabolic pathways;ko01110//Biosynthesis of secondary metabolites;ko00592//alpha-Linolenic acid metabolism;ko00591//Linoleic acid metabolism	K00454;K00454;K00454;K00454	-	GO:0016491//oxidoreductase activity	-
MSTRG.105354	At1g09600	probable serine/threonine-protein kinase At1g54610 [Camellia sinensis]	-	-	-	-	-	GO:0004674//protein serine/threonine kinase activity;GO:0032550//purine ribonucleoside binding	GO:0006464//cellular protein modification process;GO:0006796//phosphate-containing compound metabolic process;GO:0044763//single-organism cellular process
MSTRG.10536	RTNLB18	reticulon-like protein B17 isoform X2 [Camellia sinensis]	-	-	-	-	GO:0031461//cullin-RING ubiquitin ligase complex	-	-
MSTRG.105374	--	zinc finger protein ZPR1-like isoform X1 [Camellia sinensis]	-	-	-	-	-	-	-
MSTRG.10539	sec61a	protein transport protein Sec61 subunit alpha-like [Phoenix dactylifera]	Genetic Information Processing;Cellular Processes;Genetic Information Processing	Folding, sorting and degradation;Transport and catabolism;Folding, sorting and degradation	ko04141//Protein processing in endoplasmic reticulum;ko04145//Phagosome;ko03060//Protein export	K10956;K10956;K10956	GO:0043231//intracellular membrane-bounded organelle	GO:0008320//protein transmembrane transporter activity	GO:0006006//glucose metabolic process;GO:0006498//N-terminal protein lipidation;GO:0006739//NADP metabolic process;GO:0006865//amino acid transport;GO:0006970//response to osmotic stress;GO:0015031//protein transport;GO:0016482//cytoplasmic transport
MSTRG.105393	ABCG22	ABC transporter G family member 22-like isoform X2 [Lactuca sativa]	-	-	-	-	-	GO:0015098//molybdate ion transmembrane transporter activity;GO:0017111//nucleoside-triphosphatase activity;GO:0032550//purine ribonucleoside binding	GO:0015698//inorganic anion transport
MSTRG.105394	At3g13860	F-box protein At5g07610-like isoform X2 [Camellia sinensis]	Genetic Information Processing	Folding, sorting and degradation	ko03018//RNA degradation	K04077	GO:0031090//organelle membrane;GO:0043231//intracellular membrane-bounded organelle	GO:0032550//purine ribonucleoside binding	GO:0006457//protein folding;GO:0010038//response to metal ion
MSTRG.10540	SCC3	sister-chromatid cohesion protein 3-like [Camellia sinensis]	-	-	-	-	GO:0043231//intracellular membrane-bounded organelle;GO:0043232//intracellular non-membrane-bounded organelle	GO:0005488//binding	GO:0000904//cell morphogenesis involved in differentiation;GO:0006625//protein targeting to peroxisome;GO:0009062//fatty acid catabolic process;GO:0009606//tropism;GO:0010467//gene expression;GO:0033043//regulation of organelle organization;GO:0051177//meiotic sister chromatid cohesion;GO:0051316//attachment of spindle microtubules to kinetochore involved in meiotic chromosome segregation;GO:0051…
MSTRG.105405	pole3	DNA polymerase epsilon subunit 3 [Camellia sinensis]	Genetic Information Processing;Genetic Information Processing;Genetic Information Processing	Replication and repair;Replication and repair;Replication and repair	ko03420//Nucleotide excision repair;ko03030//DNA replication;ko03410//Base excision repair	K02326;K02326;K02326	GO:0043231//intracellular membrane-bounded organelle	GO:0001071//nucleic acid binding transcription factor activity;GO:0003677//DNA binding;GO:0046983//protein dimerization activity	GO:0010468//regulation of gene expression
MSTRG.10541	EMB2369	leucine--tRNA ligase, chloroplastic/mitochondrial isoform X1 [Aegilops tauschii subsp. tauschii] [Aegilops tauschii]	Genetic Information Processing	Translation	ko00970//Aminoacyl-tRNA biosynthesis	K01869	-	-	-
MSTRG.105418	--	PREDICTED: alpha/beta-Hydrolases superfamily [Prunus dulcis]	-	-	-	-	-	GO:0003824//catalytic activity	-
MSTRG.10542	EMB2369	leucine--tRNA ligase, chloroplastic/mitochondrial isoform X1 [Camellia sinensis]	Genetic Information Processing	Translation	ko00970//Aminoacyl-tRNA biosynthesis	K01869	-	-	-
MSTRG.105422	At1g80120	protein LURP-one-related 12-like [Camellia sinensis]	-	-	-	-	-	-	-
MSTRG.105423	--	-	-	-	-	-	-	-	-
MSTRG.10543	--	leucine--tRNA ligase, chloroplastic/mitochondrial isoform X3 [Camellia sinensis]	-	-	-	-	-	-	-
MSTRG.105434	--	DNA topoisomerase 2-like isoform X2 [Camellia sinensis]	-	-	-	-	GO:0044444//cytoplasmic part	GO:0000166//nucleotide binding;GO:0016616//oxidoreductase activity, acting on the CH-OH group of donors, NAD or NADP as acceptor;GO:0016772//transferase activity, transferring phosphorus-containing groups	GO:0000097//sulfur amino acid biosynthetic process;GO:0006549//isoleucine metabolic process;GO:0006566//threonine metabolic process;GO:0006796//phosphate-containing compound metabolic process
MSTRG.105437	--	serine--tRNA ligase-like [Camellia sinensis]	-	-	-	-	-	-	-
MSTRG.105438	--	uncharacterized protein LOC114296532 [Camellia sinensis]	-	-	-	-	-	-	-
MSTRG.105442	KIN13B	Kinesin-like protein [Actinidia chinensis var. chinensis] [Actinidia chinensis]	-	-	-	-	-	-	-
MSTRG.10545	--	PREDICTED: inositol 2-dehydrogenase-like [Gossypium hirsutum]	-	-	-	-	-	GO:0004022//alcohol dehydrogenase (NAD) activity	GO:0044710//single-organism metabolic process
MSTRG.105454	--	-	-	-	-	-	-	-	-
MSTRG.10546	SBT1.2	subtilisin-like protease SBT1.2 [Camellia sinensis]	-	-	-	-	GO:0005576//extracellular region;GO:0044459//plasma membrane part	GO:0004175//endopeptidase activity;GO:0005515//protein binding;GO:0016491//oxidoreductase activity	GO:0008283//cell proliferation;GO:0009886//post-embryonic morphogenesis;GO:0009892//negative regulation of metabolic process;GO:0019538//protein metabolic process
MSTRG.105466	--	uncharacterized protein LOC114299292 [Camellia sinensis]	-	-	-	-	-	-	-
MSTRG.105468	SERK2	somatic embryogenesis receptor kinase 2-like isoform X2 [Camellia sinensis]	-	-	-	-	GO:0016020//membrane;GO:0032991//macromolecular complex;GO:0043231//intracellular membrane-bounded organelle	GO:0004674//protein serine/threonine kinase activity;GO:0004713//protein tyrosine kinase activity;GO:0005102//receptor binding;GO:0016491//oxidoreductase activity	GO:0003006//developmental process involved in reproduction;GO:0006468//protein phosphorylation;GO:0006996//organelle organization;GO:0007017//microtubule-based process;GO:0007059//chromosome segregation;GO:0009555//pollen development;GO:0009617//response to bacterium;GO:0009790//embryo development;GO:0030154//cell differentiation;GO:0043401//steroid hormone mediated signaling pathway;GO:1902410//…
MSTRG.10550	Os01g0970400	eukaryotic translation initiation factor 4E-1-like isoform X1 [Camellia sinensis]	Genetic Information Processing	Translation	ko03013//RNA transport	K03259	GO:0043231//intracellular membrane-bounded organelle;GO:0043232//intracellular non-membrane-bounded organelle;GO:0044444//cytoplasmic part	GO:0008135//translation factor activity, RNA binding;GO:0043021//ribonucleoprotein complex binding	GO:0003006//developmental process involved in reproduction;GO:0006412//translation;GO:0006605//protein targeting;GO:0010608//posttranscriptional regulation of gene expression;GO:0042255//ribosome assembly;GO:0051707//response to other organism
MSTRG.105520	NEK2	serine/threonine-protein kinase Nek3-like [Camellia sinensis]	-	-	-	-	-	-	-
MSTRG.105521	SBT4.15	lariat debranching enzyme-like isoform X2 [Camellia sinensis]	-	-	-	-	-	GO:0008233//peptidase activity	GO:0019538//protein metabolic process
MSTRG.105523	--	PREDICTED: LOC110744571 [Prunus dulcis]	-	-	-	-	-	-	-
MSTRG.105525	ARF15	auxin response factor 3-like isoform X4 [Camellia sinensis]	Environmental Information Processing	Signal transduction	ko04075//Plant hormone signal transduction	K14486	GO:0043231//intracellular membrane-bounded organelle	-	GO:0003006//developmental process involved in reproduction;GO:0007389//pattern specification process;GO:0009653//anatomical structure morphogenesis;GO:0009755//hormone-mediated signaling pathway;GO:0009791//post-embryonic development;GO:0010468//regulation of gene expression;GO:0034645//cellular macromolecule biosynthetic process;GO:0065008//regulation of biological quality
MSTRG.105527	--	-	-	-	-	-	-	-	-
MSTRG.105532	At1g30630	coatomer subunit epsilon-1 [Camellia sinensis]	-	-	-	-	-	-	-
MSTRG.105555	--	zinc finger BED domain-containing protein DAYSLEEPER-like [Camellia sinensis]	-	-	-	-	GO:0043231//intracellular membrane-bounded organelle	GO:0003676//nucleic acid binding;GO:0005515//protein binding	-
MSTRG.105557	PSI2	acyl-CoA-binding domain-containing protein 4 [Camellia sinensis]	-	-	-	-	-	-	-
MSTRG.105559	AMI1	amidase 1-like isoform X7 [Camellia sinensis]	Metabolism;Metabolism;Metabolism;Metabolism	Global and overview maps;Amino acid metabolism;Amino acid metabolism;Amino acid metabolism	ko01100//Metabolic pathways;ko00380//Tryptophan metabolism;ko00330//Arginine and proline metabolism;ko00360//Phenylalanine metabolism	K01426;K01426;K01426;K01426	GO:0009527//plastid outer membrane;GO:0016021//integral component of membrane	GO:0016810//hydrolase activity, acting on carbon-nitrogen (but not peptide) bonds;GO:0016879//ligase activity, forming carbon-nitrogen bonds	GO:0009850//auxin metabolic process;GO:0034654//nucleobase-containing compound biosynthetic process;GO:0043436//oxoacid metabolic process;GO:0044711//single-organism biosynthetic process;GO:0044767//single-organism developmental process
MSTRG.105577	--	glutamate receptor 2.7-like [Camellia sinensis]	-	-	-	-	-	-	-
MSTRG.10558	--	-	-	-	-	-	-	-	-
MSTRG.105591	At3g52210	mRNA cap guanine-N7 methyltransferase 2 [Camellia sinensis]	Genetic Information Processing	Translation	ko03015//mRNA surveillance pathway	K00565	GO:0043231//intracellular membrane-bounded organelle	GO:0008170//N-methyltransferase activity	GO:0006397//mRNA processing
MSTRG.105592	NDC1	alternative NAD(P)H-ubiquinone oxidoreductase C1, chloroplastic/mitochondrial isoform X4 [Camellia sinensis]	Metabolism;Metabolism;Metabolism	Global and overview maps;Global and overview maps;Metabolism of cofactors and vitamins	ko01100//Metabolic pathways;ko01110//Biosynthesis of secondary metabolites;ko00130//Ubiquinone and other terpenoid-quinone biosynthesis	K17872;K17872;K17872	GO:0019866//organelle inner membrane;GO:0044434//chloroplast part	GO:0000166//nucleotide binding	GO:0044710//single-organism metabolic process
MSTRG.105600	--	PREDICTED: cysteine-rich and transmembrane domain-containing protein A [Theobroma cacao]	-	-	-	-	-	-	-
MSTRG.105613	RH15	DEAD-box ATP-dependent RNA helicase 15 [Vitis vinifera]	Genetic Information Processing;Genetic Information Processing;Genetic Information Processing	Transcription;Translation;Translation	ko03040//Spliceosome;ko03013//RNA transport;ko03015//mRNA surveillance pathway	K12812;K12812;K12812	-	GO:0017111//nucleoside-triphosphatase activity;GO:0032550//purine ribonucleoside binding	-
MSTRG.105614	AIP2	nuclear RNA helicase-like protein Bat1 [Coccomyxa subellipsoidea C-169]	Genetic Information Processing;Genetic Information Processing;Genetic Information Processing	Transcription;Translation;Translation	ko03040//Spliceosome;ko03013//RNA transport;ko03015//mRNA surveillance pathway	K12812;K12812;K12812	-	GO:0017111//nucleoside-triphosphatase activity;GO:0032550//purine ribonucleoside binding	-
MSTRG.105629	LAT52	olee1-like protein [Camellia sinensis]	-	-	-	-	GO:0005576//extracellular region	-	GO:0000904//cell morphogenesis involved in differentiation;GO:0009664//plant-type cell wall organization
MSTRG.105649	--	-	-	-	-	-	-	-	-
MSTRG.10565	UBP1	protein FAR1-RELATED SEQUENCE 5-like isoform X2 [Camellia sinensis]	-	-	-	-	GO:0043231//intracellular membrane-bounded organelle;GO:0044444//cytoplasmic part	GO:0003729//mRNA binding	GO:0006396//RNA processing
MSTRG.10566	--	uncharacterized protein LOC114267914 [Camellia sinensis]	-	-	-	-	-	-	-
MSTRG.105684	--	protein UPSTREAM OF FLC [Camellia sinensis]	-	-	-	-	GO:0043231//intracellular membrane-bounded organelle	-	-
MSTRG.105688	CUL1	Cullin-1 [Zea mays]	-	-	-	-	GO:0000151//ubiquitin ligase complex	GO:0044389//ubiquitin-like protein ligase binding	-
MSTRG.105699	--	-	-	-	-	-	-	-	-
MSTRG.105701	--	pyruvate dehydrogenase E1 component subunit beta-1, mitochondrial isoform X2 [Camellia sinensis]	-	-	-	-	-	-	-
MSTRG.105703	CSN6B	U11/U12 small nuclear ribonucleoprotein [Actinidia chinensis var. chinensis] [Actinidia chinensis]	-	-	-	-	GO:0043231//intracellular membrane-bounded organelle;GO:0043234//protein complex	GO:0004175//endopeptidase activity;GO:0005488//binding	GO:0000338//protein deneddylation;GO:0001101//response to acid chemical;GO:0006511//ubiquitin-dependent protein catabolic process;GO:0006605//protein targeting;GO:0006796//phosphate-containing compound metabolic process;GO:0007602//phototransduction;GO:0009639//response to red or far red light;GO:0010033//response to organic substance;GO:0043623//cellular protein complex assembly;GO:0044707//sing…
MSTRG.105708	--	-	-	-	-	-	-	-	-
MSTRG.105725	At1g60970	coatomer subunit zeta-1 [Camellia sinensis]	-	-	-	-	GO:0030118//clathrin coat;GO:0030660//Golgi-associated vesicle membrane;GO:0044423//virion part	-	GO:0000302//response to reactive oxygen species;GO:0006355//regulation of transcription, DNA-templated;GO:0006810//transport;GO:0008104//protein localization;GO:0009642//response to light intensity;GO:0033554//cellular response to stress;GO:0044267//cellular protein metabolic process
MSTRG.105774	At5g64500	probable sphingolipid transporter spinster homolog 2 [Camellia sinensis]	-	-	-	-	GO:0000323//lytic vacuole;GO:0005768//endosome;GO:0044446//intracellular organelle part;GO:0098588//bounding membrane of organelle	-	GO:0006625//protein targeting to peroxisome;GO:0006694//steroid biosynthetic process;GO:0009062//fatty acid catabolic process;GO:0030148//sphingolipid biosynthetic process
MSTRG.105775	GLO1	PREDICTED: peroxisomal (S)-2-hydroxy-acid oxidase-like isoform X2 [Nicotiana tomentosiformis]	Metabolism;Metabolism;Metabolism;Cellular Processes;Metabolism	Global and overview maps;Global and overview maps;Global and overview maps;Transport and catabolism;Carbohydrate metabolism	ko01100//Metabolic pathways;ko01110//Biosynthesis of secondary metabolites;ko01200//Carbon metabolism;ko04146//Peroxisome;ko00630//Glyoxylate and dicarboxylate metabolism	K11517;K11517;K11517;K11517;K11517	GO:0042579//microbody	GO:0003973//(S)-2-hydroxy-acid oxidase activity;GO:0032553//ribonucleotide binding	GO:0009853//photorespiration;GO:0015979//photosynthesis;GO:0016032//viral process;GO:0044710//single-organism metabolic process
MSTRG.10579	--	uncharacterized protein LOC114296532 [Camellia sinensis]	-	-	-	-	-	-	-
MSTRG.105801	--	-	-	-	-	-	-	-	-
MSTRG.105815	KEA6	K(+) efflux antiporter 4 [Vitis vinifera]	-	-	-	-	GO:0031224//intrinsic component of membrane	GO:0015078//hydrogen ion transmembrane transporter activity;GO:0015291//secondary active transmembrane transporter activity	GO:0015992//proton transport;GO:0030001//metal ion transport;GO:0044763//single-organism cellular process
MSTRG.105819	UBP9	ubiquitin carboxyl-terminal hydrolase 10-like isoform X2 [Camellia sinensis]	-	-	-	-	-	GO:0008233//peptidase activity;GO:0046872//metal ion binding	GO:0006508//proteolysis;GO:0044267//cellular protein metabolic process
MSTRG.105821	UBP15	ubiquitin carboxyl-terminal hydrolase 15-like isoform X3 [Camellia sinensis]	-	-	-	-	GO:0031224//intrinsic component of membrane;GO:0043231//intracellular membrane-bounded organelle	GO:0036459//thiol-dependent ubiquitinyl hydrolase activity;GO:0043169//cation binding;GO:0070011//peptidase activity, acting on L-amino acid peptides	GO:0019941//modification-dependent protein catabolic process;GO:0048827//phyllome development;GO:0070646//protein modification by small protein removal;GO:0090567//reproductive shoot system development
MSTRG.10585	TPS1	Alpha,alpha-trehalose-phosphate synthase [Actinidia chinensis var. chinensis] [Actinidia chinensis]	Metabolism;Metabolism;Metabolism	Global and overview maps;Global and overview maps;Carbohydrate metabolism	ko01100//Metabolic pathways;ko01110//Biosynthesis of secondary metabolites;ko00500//Starch and sucrose metabolism	K16055;K16055;K16055	-	GO:0016757//transferase activity, transferring glycosyl groups	GO:0044237//cellular metabolic process
MSTRG.10586	ARIA	ARM REPEAT PROTEIN INTERACTING WITH ABF2-like [Camellia sinensis]	-	-	-	-	-	-	-
MSTRG.105862	--	-	-	-	-	-	-	-	-
MSTRG.105868	--	zf-C3HC4_3 domain-containing protein [Cephalotus follicularis]	-	-	-	-	-	GO:0003824//catalytic activity;GO:0046914//transition metal ion binding	-
MSTRG.105886	PNG1	peptide-N(4)-(N-acetyl-beta-glucosaminyl)asparagine amidase-like isoform X2 [Camellia sinensis]	Genetic Information Processing	Folding, sorting and degradation	ko04141//Protein processing in endoplasmic reticulum	K01456	GO:0009532//plastid stroma	GO:0003677//DNA binding;GO:0004672//protein kinase activity;GO:0016755//transferase activity, transferring amino-acyl groups;GO:0016811//hydrolase activity, acting on carbon-nitrogen (but not peptide) bonds, in linear amides;GO:0032550//purine ribonucleoside binding;GO:0043169//cation binding	GO:0000097//sulfur amino acid biosynthetic process;GO:0000302//response to reactive oxygen species;GO:0001101//response to acid chemical;GO:0006281//DNA repair;GO:0006498//N-terminal protein lipidation;GO:0006796//phosphate-containing compound metabolic process;GO:0009636//response to toxic substance;GO:0009886//post-embryonic morphogenesis
MSTRG.105887	SNL2	paired amphipathic helix protein Sin3-like 2 [Camellia sinensis]	-	-	-	-	-	-	GO:0010468//regulation of gene expression
MSTRG.105889	KPHMT1	CDPK-related kinase 7-like [Camellia sinensis]	-	-	-	-	-	-	-
MSTRG.105890	NAL1	protein NARROW LEAF 1-like isoform X2 [Camellia sinensis]	-	-	-	-	GO:0009536//plastid	GO:0016787//hydrolase activity	GO:0019538//protein metabolic process
MSTRG.105898	cnot1	CCR4-NOT transcription complex subunit 1 isoform X2 [Coffea eugenioides]	Genetic Information Processing	Folding, sorting and degradation	ko03018//RNA degradation	K12604	GO:0044444//cytoplasmic part	-	GO:0000904//cell morphogenesis involved in differentiation;GO:0007015//actin filament organization;GO:0007017//microtubule-based process;GO:0022610//biological adhesion;GO:1902410//mitotic cytokinetic process
MSTRG.105899	RGTB2	Geranylgeranyl transferase type-2 subunit beta [Hibiscus syriacus]	-	-	-	-	GO:0044444//cytoplasmic part	GO:0004661//protein geranylgeranyltransferase activity;GO:0016702//oxidoreductase activity, acting on single donors with incorporation of molecular oxygen, incorporation of two atoms of oxygen	GO:0018342//protein prenylation;GO:0071267//L-methionine salvage
MSTRG.105901	FATB1	palmitoyl-acyl carrier protein thioesterase, chloroplastic-like isoform X1 [Camellia sinensis]	Metabolism;Metabolism;Metabolism	Global and overview maps;Global and overview maps;Lipid metabolism	ko01100//Metabolic pathways;ko01212//Fatty acid metabolism;ko00061//Fatty acid biosynthesis	K10781;K10781;K10781	GO:0009536//plastid	GO:0016297//acyl-[acyl-carrier-protein] hydrolase activity;GO:0044620//ACP phosphopantetheine attachment site binding	GO:0006631//fatty acid metabolic process
MSTRG.105905	--	-	-	-	-	-	-	-	-
MSTRG.10592	--	dentin sialophosphoprotein-like isoform X3 [Camellia sinensis]	-	-	-	-	-	-	-
MSTRG.105926	--	-	-	-	-	-	-	-	-
MSTRG.105929	--	hypothetical protein TEA_001921 [Camellia sinensis var. sinensis] [Camellia sinensis]	-	-	-	-	-	-	-
MSTRG.10593	--	beta-glucuronosyltransferase GlcAT14A [Camellia sinensis]	-	-	-	-	-	GO:0008194//UDP-glycosyltransferase activity	GO:0003006//developmental process involved in reproduction;GO:0009566//fertilization;GO:0044711//single-organism biosynthetic process
MSTRG.105931	--	F-box/FBD/LRR-repeat protein At1g13570-like [Camellia sinensis]	-	-	-	-	GO:0044424//intracellular part	-	GO:0006498//N-terminal protein lipidation;GO:0010243//response to organonitrogen compound;GO:0046942//carboxylic acid transport
MSTRG.105949	PP2A	serine/threonine-protein phosphatase PP2A-2 catalytic subunit-like [Camellia sinensis]	Genetic Information Processing;Cellular Processes	Translation;Transport and catabolism	ko03015//mRNA surveillance pathway;ko04136//Autophagy - other eukaryotes	K04382;K04382	GO:0008287//protein serine/threonine phosphatase complex;GO:0016020//membrane;GO:0043231//intracellular membrane-bounded organelle;GO:0043232//intracellular non-membrane-bounded organelle;GO:0044444//cytoplasmic part	GO:0004721//phosphoprotein phosphatase activity;GO:0043169//cation binding	GO:0006464//cellular protein modification process;GO:0006796//phosphate-containing compound metabolic process
MSTRG.105968	RE2	PREDICTED: uncharacterized mitochondrial protein AtMg00810-like, partial [Daucus carota subsp. sativus] [Daucus carota]	-	-	-	-	-	-	-
MSTRG.10597	--	LOW QUALITY PROTEIN: nuclear-pore anchor [Camellia sinensis]	-	-	-	-	-	-	-
MSTRG.105976	ECR1	NEDD8-activating enzyme E1 catalytic subunit [Camellia sinensis]	Genetic Information Processing	Folding, sorting and degradation	ko04120//Ubiquitin mediated proteolysis	K10686	-	-	-
MSTRG.105979	--	Zinc finger protein with KRAB and SCAN domains 5 like [Actinidia chinensis var. chinensis] [Actinidia chinensis]	-	-	-	-	GO:0009536//plastid;GO:0031984//organelle subcompartment	GO:0016740//transferase activity	-
MSTRG.10598	--	-	-	-	-	-	-	-	-
MSTRG.105986	CPK4	calcium-dependent protein kinase 26 [Camellia sinensis]	Organismal Systems	Environmental adaptation	ko04626//Plant-pathogen interaction	K13412	GO:0043231//intracellular membrane-bounded organelle	GO:0004674//protein serine/threonine kinase activity;GO:0032550//purine ribonucleoside binding;GO:0046872//metal ion binding	GO:0000904//cell morphogenesis involved in differentiation;GO:0006464//cellular protein modification process;GO:0006796//phosphate-containing compound metabolic process;GO:0009664//plant-type cell wall organization
MSTRG.105988	RNR1	ribonucleoside-diphosphate reductase large subunit-like isoform X3 [Camellia sinensis]	Metabolism;Metabolism;Metabolism;Metabolism	Global and overview maps;Metabolism of other amino acids;Nucleotide metabolism;Nucleotide metabolism	ko01100//Metabolic pathways;ko00480//Glutathione metabolism;ko00230//Purine metabolism;ko00240//Pyrimidine metabolism	K10807;K10807;K10807;K10807	GO:0044444//cytoplasmic part	GO:0016491//oxidoreductase activity;GO:0032550//purine ribonucleoside binding	GO:0006006//glucose metabolic process;GO:0006260//DNA replication;GO:0006996//organelle organization;GO:0009142//nucleoside triphosphate biosynthetic process;GO:0009165//nucleotide biosynthetic process;GO:0010038//response to metal ion;GO:0051603//proteolysis involved in cellular protein catabolic process
MSTRG.105992	--	photolyase/blue-light receptor 2 [Camellia oleifera]	-	-	-	-	-	-	-
MSTRG.105995	BGAL3	beta-galactosidase 3-like [Camellia sinensis]	-	-	-	-	-	-	-
MSTRG.105998	--	paired amphipathic helix protein Sin3-like 4 isoform X1 [Camellia sinensis]	-	-	-	-	GO:0016020//membrane;GO:0044464//cell part	-	GO:0048193//Golgi vesicle transport;GO:0061024//membrane organization
MSTRG.10600	--	CASP-like protein 5B2 [Camellia sinensis]	-	-	-	-	-	-	-
MSTRG.106000	--	CBS domain-containing protein CBSX5-like [Camellia sinensis]	-	-	-	-	-	-	-
MSTRG.10601	SKIP31	F-box protein SKIP31-like [Camellia sinensis]	-	-	-	-	GO:0043231//intracellular membrane-bounded organelle;GO:0044444//cytoplasmic part	GO:0032550//purine ribonucleoside binding	GO:0015031//protein transport
MSTRG.10602	CSTLP2	CMP-sialic acid transporter 2-like isoform X2 [Camellia sinensis]	-	-	-	-	GO:0031090//organelle membrane;GO:0031224//intrinsic component of membrane;GO:0031984//organelle subcompartment;GO:0043231//intracellular membrane-bounded organelle	GO:0003676//nucleic acid binding;GO:0005402//cation:sugar symporter activity;GO:0005515//protein binding;GO:0015215//nucleotide transmembrane transporter activity;GO:0046943//carboxylic acid transmembrane transporter activity	GO:0006006//glucose metabolic process;GO:0006818//hydrogen transport;GO:0006862//nucleotide transport;GO:0009987//cellular process;GO:0046942//carboxylic acid transport
MSTRG.106022	--	glutathione S-transferase T3-like [Camellia sinensis]	-	-	-	-	-	-	-
MSTRG.106023	--	DNA-directed RNA polymerase subunit beta like [Actinidia chinensis var. chinensis] [Actinidia chinensis]	-	-	-	-	-	-	-
MSTRG.106027	--	nuclear transcription factor Y subunit A-1-like isoform X3 [Camellia sinensis]	-	-	-	-	-	-	-
MSTRG.106035	--	-	-	-	-	-	-	-	-
MSTRG.106037	--	-	-	-	-	-	-	-	-
MSTRG.106045	NRPE1	DNA-directed RNA polymerase V subunit 1 isoform X1 [Camellia sinensis]	-	-	-	-	GO:0044451//nucleoplasm part;GO:0055029//nuclear DNA-directed RNA polymerase complex	GO:0034062//RNA polymerase activity;GO:0046914//transition metal ion binding;GO:0048037//cofactor binding	GO:0006260//DNA replication;GO:0006310//DNA recombination;GO:0016441//posttranscriptional gene silencing;GO:0016568//chromatin modification;GO:0019219//regulation of nucleobase-containing compound metabolic process;GO:0031047//gene silencing by RNA;GO:0032774//RNA biosynthetic process;GO:0043414//macromolecule methylation;GO:0044710//single-organism metabolic process;GO:0048449//floral organ form…
MSTRG.106048	--	-	-	-	-	-	-	-	-
MSTRG.106053	--	-	-	-	-	-	-	-	-
MSTRG.10606	DGK2	diacylglycerol kinase 2 [Camellia sinensis]	Metabolism;Metabolism;Metabolism;Metabolism;Environmental Information Processing	Global and overview maps;Global and overview maps;Lipid metabolism;Lipid metabolism;Signal transduction	ko01100//Metabolic pathways;ko01110//Biosynthesis of secondary metabolites;ko00564//Glycerophospholipid metabolism;ko00561//Glycerolipid metabolism;ko04070//Phosphatidylinositol signaling system	K00901;K00901;K00901;K00901;K00901	GO:0005576//extracellular region;GO:0031224//intrinsic component of membrane	GO:0015925//galactosidase activity;GO:0016301//kinase activity;GO:0032550//purine ribonucleoside binding;GO:0043169//cation binding	GO:0006575//cellular modified amino acid metabolic process;GO:0006595//polyamine metabolic process;GO:0006725//cellular aromatic compound metabolic process;GO:0006796//phosphate-containing compound metabolic process;GO:0006950//response to stress;GO:0007186//G-protein coupled receptor signaling pathway;GO:0016192//vesicle-mediated transport;GO:0042546//cell wall biogenesis;GO:0044238//primary met…
MSTRG.106061	--	uncharacterized protein LOC114278450 [Camellia sinensis]	-	-	-	-	-	-	-
MSTRG.106062	--	uncharacterized protein LOC114295104 [Camellia sinensis]	-	-	-	-	-	-	-
MSTRG.106063	--	hypothetical protein TEA_018976 [Camellia sinensis var. sinensis] [Camellia sinensis]	-	-	-	-	-	-	-
MSTRG.106064	--	zinc finger matrin-type protein 2-like [Camellia sinensis]	-	-	-	-	-	-	-
MSTRG.106065	--	CDK5RAP3-like protein [Camellia sinensis]	-	-	-	-	-	-	-
MSTRG.106068	--	N-carbamoylputrescine amidase-like isoform X5 [Camellia sinensis]	-	-	-	-	-	-	-
MSTRG.10607	--	putative leucine-rich repeat receptor-like serine/threonine-protein kinase At2g19230 [Camellia sinensis]	-	-	-	-	-	-	-
MSTRG.106077	--	integrase [Cucumis melo var. makuwa] [Cucumis melo]	-	-	-	-	-	-	-
MSTRG.106080	NRPD3B	DNA-directed RNA polymerases II, IV and V subunit 3 [Camellia sinensis]	Genetic Information Processing	Transcription	ko03020//RNA polymerase	K03011	GO:0043232//intracellular non-membrane-bounded organelle;GO:0044451//nucleoplasm part;GO:0055029//nuclear DNA-directed RNA polymerase complex	GO:0003676//nucleic acid binding;GO:0005515//protein binding;GO:0034062//RNA polymerase activity	GO:0034645//cellular macromolecule biosynthetic process
MSTRG.106084	--	disease resistance protein RGA2-like isoform X1 [Quercus suber]	-	-	-	-	-	-	-
MSTRG.106088	--	transcription factor MYB117-like [Camellia sinensis]	-	-	-	-	-	-	-
MSTRG.10609	NHX4	mediator of RNA polymerase II transcription subunit 14 isoform X2 [Camellia sinensis]	-	-	-	-	GO:0016020//membrane;GO:0044444//cytoplasmic part	GO:0004672//protein kinase activity;GO:0008477//purine nucleosidase activity;GO:0015299//solute:proton antiporter activity;GO:0032550//purine ribonucleoside binding;GO:0050263//ribosylpyrimidine nucleosidase activity	GO:0006464//cellular protein modification process;GO:0006796//phosphate-containing compound metabolic process;GO:0010033//response to organic substance;GO:0015672//monovalent inorganic cation transport;GO:0030001//metal ion transport;GO:0042278//purine nucleoside metabolic process;GO:0046108//uridine metabolic process;GO:0055080//cation homeostasis;GO:0098771//inorganic ion homeostasis
MSTRG.106090	LIP5	protein HOMOLOG OF MAMMALIAN LYST-INTERACTING PROTEIN 5-like isoform X1 [Camellia sinensis]	-	-	-	-	-	-	GO:0048509//regulation of meristem development
MSTRG.106091	ENT3	equilibrative nucleotide transporter 3-like isoform X1 [Camellia sinensis]	-	-	-	-	GO:0031224//intrinsic component of membrane	-	GO:0015858//nucleoside transport
MSTRG.106106	--	-	-	-	-	-	-	-	-
MSTRG.106108	RPL1	50S ribosomal protein L1, chloroplastic-like [Camellia sinensis]	Genetic Information Processing	Translation	ko03010//Ribosome	K02863	GO:0009526//plastid envelope;GO:0009532//plastid stroma;GO:0044391//ribosomal subunit;GO:0044434//chloroplast part	GO:0003723//RNA binding;GO:0005198//structural molecule activity	GO:0006090//pyruvate metabolic process;GO:0006351//transcription, DNA-templated;GO:0006605//protein targeting;GO:0006739//NADP metabolic process;GO:0008652//cellular amino acid biosynthetic process;GO:0009658//chloroplast organization;GO:0009668//plastid membrane organization
MSTRG.106109	RPL1	50S ribosomal protein L1, chloroplastic-like [Camellia sinensis]	Genetic Information Processing	Translation	ko03010//Ribosome	K02863	GO:0009526//plastid envelope;GO:0009532//plastid stroma;GO:0044391//ribosomal subunit;GO:0044434//chloroplast part	GO:0003723//RNA binding;GO:0005198//structural molecule activity	GO:0006090//pyruvate metabolic process;GO:0006351//transcription, DNA-templated;GO:0006605//protein targeting;GO:0006739//NADP metabolic process;GO:0008652//cellular amino acid biosynthetic process;GO:0009658//chloroplast organization;GO:0009668//plastid membrane organization
MSTRG.10611	PAPS4	PREDICTED: nuclear poly(A) polymerase 4-like [Ipomoea nil]	Genetic Information Processing	Translation	ko03015//mRNA surveillance pathway	K14376	GO:0043231//intracellular membrane-bounded organelle	GO:0070566//adenylyltransferase activity	GO:0031123//RNA 3'-end processing
MSTRG.106110	RPPL1	disease resistance protein RGA2-like [Camellia sinensis]	-	-	-	-	-	-	-
MSTRG.10612	--	hypothetical protein TEA_020166 [Camellia sinensis var. sinensis] [Camellia sinensis]	-	-	-	-	-	-	-
MSTRG.106123	GAPCP1	glyceraldehyde-3-phosphate dehydrogenase GAPCP1, chloroplastic-like isoform X2 [Camellia sinensis]	Metabolism;Metabolism;Metabolism;Metabolism;Metabolism;Metabolism	Global and overview maps;Global and overview maps;Global and overview maps;Global and overview maps;Carbohydrate metabolism;Energy metabolism	ko01100//Metabolic pathways;ko01110//Biosynthesis of secondary metabolites;ko01200//Carbon metabolism;ko01230//Biosynthesis of amino acids;ko00010//Glycolysis / Gluconeogenesis;ko00710//Carbon fixation in photosynthetic organisms	K00134;K00134;K00134;K00134;K00134;K00134	GO:0009532//plastid stroma	GO:0000166//nucleotide binding;GO:0016620//oxidoreductase activity, acting on the aldehyde or oxo group of donors, NAD or NADP as acceptor;GO:0046914//transition metal ion binding	GO:0003006//developmental process involved in reproduction;GO:0006090//pyruvate metabolic process;GO:0009725//response to hormone;GO:0019318//hexose metabolic process;GO:0048229//gametophyte development;GO:0048364//root development;GO:0055081//anion homeostasis
MSTRG.106126	--	hypothetical protein TEA_014601 [Camellia sinensis var. sinensis] [Camellia sinensis]	-	-	-	-	-	-	-
MSTRG.106129	At1g27900	probable pre-mRNA-splicing factor ATP-dependent RNA helicase DEAH4 isoform X2 [Camellia sinensis]	Genetic Information Processing	Transcription	ko03040//Spliceosome	K12818	GO:0043231//intracellular membrane-bounded organelle	GO:0032550//purine ribonucleoside binding;GO:0042623//ATPase activity, coupled	GO:0000280//nuclear division;GO:0000723//telomere maintenance;GO:0007059//chromosome segregation;GO:0010212//response to ionizing radiation;GO:0022402//cell cycle process;GO:0032844//regulation of homeostatic process;GO:0033043//regulation of organelle organization;GO:0045491//xylan metabolic process
MSTRG.10613	AG2	floral homeotic protein AGAMOUS-like isoform X2 [Camellia sinensis]	-	-	-	-	GO:0043231//intracellular membrane-bounded organelle	GO:0001071//nucleic acid binding transcription factor activity;GO:0003676//nucleic acid binding;GO:0005515//protein binding	GO:0010468//regulation of gene expression;GO:0034645//cellular macromolecule biosynthetic process;GO:0048869//cellular developmental process;GO:0090567//reproductive shoot system development
MSTRG.106132	--	RAB6A-GEF complex partner protein 1-like [Camellia sinensis]	-	-	-	-	-	-	-
MSTRG.10614	--	uncharacterized protein LOC114302886 [Camellia sinensis]	-	-	-	-	-	-	-
MSTRG.106140	RTNLB8	reticulon-like protein B8 [Camellia sinensis]	-	-	-	-	GO:0031090//organelle membrane;GO:0031224//intrinsic component of membrane;GO:0043231//intracellular membrane-bounded organelle	-	GO:0006605//protein targeting;GO:0009891//positive regulation of biosynthetic process;GO:0043067//regulation of programmed cell death
MSTRG.106148	--	BTB/POZ domain-containing protein POB1-like [Camellia sinensis]	-	-	-	-	-	-	-
MSTRG.106153	--	basic proline-rich protein-like [Ziziphus jujuba]	-	-	-	-	-	-	-
MSTRG.106156	--	vesicle-associated protein 2-2-like isoform X1 [Camellia sinensis]	-	-	-	-	-	-	-
MSTRG.106157	--	vesicle-associated protein 2-2-like isoform X2 [Camellia sinensis]	-	-	-	-	-	-	-
MSTRG.106167	--	Trafficking protein particle complex subunit 6B [Glycine soja]	-	-	-	-	GO:0043231//intracellular membrane-bounded organelle	-	GO:0001101//response to acid chemical;GO:0003006//developmental process involved in reproduction;GO:0006810//transport
MSTRG.106189	DGS1	protein DGS1, mitochondrial [Camellia sinensis]	-	-	-	-	GO:0031224//intrinsic component of membrane;GO:0031966//mitochondrial membrane;GO:0032991//macromolecular complex	GO:0004175//endopeptidase activity;GO:0046914//transition metal ion binding	GO:0000904//cell morphogenesis involved in differentiation;GO:0003006//developmental process involved in reproduction;GO:0007015//actin filament organization;GO:0009247//glycolipid biosynthetic process;GO:0010053//root epidermal cell differentiation;GO:0016482//cytoplasmic transport;GO:0016485//protein processing;GO:0018205//peptidyl-lysine modification;GO:0022610//biological adhesion;GO:0033043/…
MSTRG.106190	--	piRNA biogenesis protein EXD1 [Carica papaya]	-	-	-	-	GO:0044424//intracellular part	GO:0003676//nucleic acid binding;GO:0004527//exonuclease activity	GO:0006605//protein targeting;GO:0090304//nucleic acid metabolic process
MSTRG.106192	PILS6	protein PIN-LIKES 6-like [Camellia sinensis]	-	-	-	-	-	-	GO:0044763//single-organism cellular process
MSTRG.106195	At1g11050	cysteine-rich receptor-like protein kinase 2 [Camellia sinensis]	-	-	-	-	-	GO:0004672//protein kinase activity;GO:0032550//purine ribonucleoside binding	GO:0006464//cellular protein modification process;GO:0016310//phosphorylation
MSTRG.106196	At1g11050	cysteine-rich receptor-like protein kinase 2 [Camellia sinensis]	-	-	-	-	-	GO:0004672//protein kinase activity;GO:0032550//purine ribonucleoside binding	GO:0006464//cellular protein modification process;GO:0016310//phosphorylation
MSTRG.1062	--	hypothetical protein TEA_028681 [Camellia sinensis var. sinensis] [Camellia sinensis]	-	-	-	-	-	-	-
MSTRG.106204	ARF2A	auxin response factor 2-like isoform X2 [Camellia sinensis]	-	-	-	-	GO:0005911//cell-cell junction;GO:0043231//intracellular membrane-bounded organelle	GO:0001071//nucleic acid binding transcription factor activity;GO:0003677//DNA binding;GO:0005515//protein binding	GO:0001101//response to acid chemical;GO:0006305//DNA alkylation;GO:0006342//chromatin silencing;GO:0008283//cell proliferation;GO:0009755//hormone-mediated signaling pathway;GO:0009900//dehiscence;GO:0009909//regulation of flower development;GO:0010260//organ senescence;GO:0030422//production of siRNA involved in RNA interference;GO:0042743//hydrogen peroxide metabolic process;GO:0045087//innate…
MSTRG.106208	alg13	UDP-N-acetylglucosamine transferase subunit ALG13 homolog [Camellia sinensis]	Metabolism;Metabolism;Metabolism	Global and overview maps;Glycan biosynthesis and metabolism;Glycan biosynthesis and metabolism	ko01100//Metabolic pathways;ko00510//N-Glycan biosynthesis;ko00513//Various types of N-glycan biosynthesis	K07432;K07432;K07432	-	GO:0005488//binding;GO:0016757//transferase activity, transferring glycosyl groups	GO:0030258//lipid modification
MSTRG.10621	--	proliferating cell nuclear antigen-like [Camellia sinensis]	-	-	-	-	-	-	-
MSTRG.10622	ABCG31	ABC transporter G family member 32 isoform X1 [Camellia sinensis]	-	-	-	-	GO:0031224//intrinsic component of membrane	GO:0017111//nucleoside-triphosphatase activity;GO:0032550//purine ribonucleoside binding	GO:0007275//multicellular organism development;GO:0015893//drug transport
MSTRG.10623	--	Ubiquitin-protein like [Actinidia chinensis var. chinensis] [Actinidia chinensis]	-	-	-	-	-	GO:0097159//organic cyclic compound binding	GO:0000338//protein deneddylation;GO:0006221//pyrimidine nucleotide biosynthetic process;GO:0009639//response to red or far red light
MSTRG.106231	SLP2	shewanella-like protein phosphatase 2 [Camellia sinensis]	-	-	-	-	-	GO:0003824//catalytic activity	-
MSTRG.106255	ndhF	NADH dehydrogenase subunit 5, partial [Diaspasis filifolia]	-	-	-	-	-	-	-
MSTRG.106258	--	-	-	-	-	-	-	-	-
MSTRG.106262	GLP6	germin-like protein [Camellia sinensis]	-	-	-	-	-	GO:0046914//transition metal ion binding	-
MSTRG.106272	--	-	-	-	-	-	-	-	-
MSTRG.106274	RPL29A	60S ribosomal protein L29-1 [Camellia sinensis]	Genetic Information Processing	Translation	ko03010//Ribosome	K02905	GO:0015934//large ribosomal subunit	GO:0005198//structural molecule activity	GO:0009451//RNA modification;GO:0010467//gene expression;GO:0022613//ribonucleoprotein complex biogenesis;GO:0043094//cellular metabolic compound salvage
MSTRG.106287	--	phosphoinositide phospholipase C 4-like isoform X2 [Camellia sinensis]	-	-	-	-	-	-	-
MSTRG.1063	FATB1	palmitoyl-acyl carrier protein thioesterase, chloroplastic-like isoform X1 [Camellia sinensis]	Metabolism;Metabolism;Metabolism	Global and overview maps;Global and overview maps;Lipid metabolism	ko01100//Metabolic pathways;ko01212//Fatty acid metabolism;ko00061//Fatty acid biosynthesis	K10781;K10781;K10781	GO:0009536//plastid	GO:0016297//acyl-[acyl-carrier-protein] hydrolase activity;GO:0044620//ACP phosphopantetheine attachment site binding	GO:0006631//fatty acid metabolic process
MSTRG.106305	ROQ1	TMV resistance protein N-like [Camellia sinensis]	-	-	-	-	-	-	-
MSTRG.106325	--	PREDICTED: stress-associated endoplasmic reticulum protein 2-like [Tarenaya hassleriana]	-	-	-	-	GO:0043231//intracellular membrane-bounded organelle	-	GO:0006950//response to stress
MSTRG.106336	gpn3	GPN-loop GTPase 3 isoform X2 [Camellia sinensis]	-	-	-	-	-	GO:0016491//oxidoreductase activity;GO:0032550//purine ribonucleoside binding;GO:0046872//metal ion binding	GO:0008152//metabolic process
MSTRG.106351	TOL9	TOM1-like protein 9 [Camellia sinensis]	-	-	-	-	-	-	-
MSTRG.106352	--	TBC1 domain family member 15-like isoform X2 [Camellia sinensis]	-	-	-	-	-	-	-
MSTRG.106360	--	PREDICTED: DUF1338 domain-containing [Prunus dulcis]	-	-	-	-	-	-	-
MSTRG.106361	CRPK1	cold-responsive protein kinase 1 [Camellia sinensis]	-	-	-	-	-	GO:0004713//protein tyrosine kinase activity;GO:0032550//purine ribonucleoside binding	GO:0006468//protein phosphorylation;GO:0007165//signal transduction;GO:0009696//salicylic acid metabolic process;GO:0009814//defense response, incompatible interaction
MSTRG.106362	NTRC	NADPH-dependent thioredoxin reductase 3-like isoform X2 [Camellia sinensis]	Metabolism	Metabolism of other amino acids	ko00450//Selenocompound metabolism	K00384	GO:0009532//plastid stroma	GO:0000166//nucleotide binding;GO:0016209//antioxidant activity;GO:0016667//oxidoreductase activity, acting on a sulfur group of donors;GO:0030234//enzyme regulator activity	GO:0006090//pyruvate metabolic process;GO:0006801//superoxide metabolic process;GO:0009668//plastid membrane organization;GO:0009893//positive regulation of metabolic process;GO:0010038//response to metal ion;GO:0010962//regulation of glucan biosynthetic process;GO:0016109//tetraterpenoid biosynthetic process;GO:0019725//cellular homeostasis;GO:0042743//hydrogen peroxide metabolic process;GO:0090…
MSTRG.106377	At2g01130	PREDICTED: DExH-box ATP-dependent RNA helicase DExH5, mitochondrial [Beta vulgaris subsp. vulgaris] [Beta vulgaris]	Genetic Information Processing	Folding, sorting and degradation	ko03018//RNA degradation	K14442	-	GO:0032550//purine ribonucleoside binding;GO:0042623//ATPase activity, coupled	-
MSTRG.106382	--	ABC transporter A family protein [Parasponia andersonii]	-	-	-	-	GO:0009536//plastid;GO:0031224//intrinsic component of membrane	-	GO:0006605//protein targeting;GO:0006631//fatty acid metabolic process
MSTRG.106383	--	CCR4-NOT transcription complex subunit 9-like isoform X3 [Camellia sinensis]	Genetic Information Processing	Folding, sorting and degradation	ko03018//RNA degradation	K12606	-	-	-
MSTRG.106408	--	-	-	-	-	-	-	-	-
MSTRG.106417	GF14D	protein disulfide-isomerase [Camellia sinensis]	-	-	-	-	-	GO:0051219//phosphoprotein binding	-
MSTRG.106435	--	Detected protein of confused Function [Hibiscus syriacus]	-	-	-	-	GO:0009536//plastid;GO:0044455//mitochondrial membrane part	-	GO:0006090//pyruvate metabolic process;GO:0010038//response to metal ion;GO:0019941//modification-dependent protein catabolic process;GO:0035966//response to topologically incorrect protein;GO:0043094//cellular metabolic compound salvage;GO:0043248//proteasome assembly;GO:0045333//cellular respiration
MSTRG.106447	--	UPF0739 protein like [Actinidia chinensis var. chinensis] [Actinidia chinensis]	-	-	-	-	GO:0043231//intracellular membrane-bounded organelle	-	-
MSTRG.106463	--	protein PEROXIN-4-like isoform X1 [Hibiscus syriacus]	-	-	-	-	GO:0009536//plastid	-	GO:0007568//aging;GO:0009072//aromatic amino acid family metabolic process
MSTRG.106465	--	excitatory amino acid transporter [Parasponia andersonii]	-	-	-	-	GO:0009536//plastid;GO:0044455//mitochondrial membrane part	-	GO:0006090//pyruvate metabolic process;GO:0010038//response to metal ion;GO:0019941//modification-dependent protein catabolic process;GO:0035966//response to topologically incorrect protein;GO:0043094//cellular metabolic compound salvage;GO:0043248//proteasome assembly;GO:0045333//cellular respiration
MSTRG.106468	--	uncharacterized protein LOC114314352 [Camellia sinensis]	-	-	-	-	-	-	-
MSTRG.106496	--	-	-	-	-	-	-	-	-
MSTRG.1065	--	uncharacterized protein LOC114299768 [Camellia sinensis]	-	-	-	-	-	-	-
MSTRG.106508	HDA5	histone deacetylase 5 isoform X1 [Camellia sinensis]	-	-	-	-	GO:0043231//intracellular membrane-bounded organelle	GO:0017136//NAD-dependent histone deacetylase activity	GO:0006464//cellular protein modification process;GO:0034645//cellular macromolecule biosynthetic process;GO:0044710//single-organism metabolic process;GO:1902589//single-organism organelle organization
MSTRG.106522	FRA10AC1	protein FRA10AC1 homolog [Camellia sinensis]	-	-	-	-	GO:0043231//intracellular membrane-bounded organelle	-	-
MSTRG.106525	--	protein FRA10AC1 homolog [Camellia sinensis]	-	-	-	-	-	-	-
MSTRG.106530	--	pentatricopeptide repeat protein [Salvia miltiorrhiza]	-	-	-	-	-	-	-
MSTRG.106541	OsI_16324	pachytene checkpoint protein 2 homolog [Camellia sinensis]	-	-	-	-	GO:0043231//intracellular membrane-bounded organelle	GO:0016462//pyrophosphatase activity;GO:0036094//small molecule binding;GO:0097159//organic cyclic compound binding;GO:1901363//heterocyclic compound binding	GO:0009987//cellular process
MSTRG.106542	--	hypothetical protein TEA_013004 [Camellia sinensis var. sinensis] [Camellia sinensis]	-	-	-	-	-	-	-
MSTRG.106551	--	probable glycosyltransferase At5g03795 [Camellia sinensis]	-	-	-	-	GO:0031984//organelle subcompartment;GO:0043231//intracellular membrane-bounded organelle	GO:0008375//acetylglucosaminyltransferase activity	-
MSTRG.106578	BPA1	binding partner of ACD11 1-like [Camellia sinensis]	-	-	-	-	GO:0043231//intracellular membrane-bounded organelle;GO:0044444//cytoplasmic part	GO:0097159//organic cyclic compound binding	GO:0006810//transport;GO:0009725//response to hormone;GO:0009814//defense response, incompatible interaction;GO:0033554//cellular response to stress
MSTRG.106593	--	uncharacterized protein LOC114310115 [Camellia sinensis]	-	-	-	-	-	-	-
MSTRG.1066	BGAL8	beta-galactosidase 8-like [Camellia sinensis]	-	-	-	-	GO:0005576//extracellular region;GO:0030312//external encapsulating structure;GO:0043231//intracellular membrane-bounded organelle	GO:0005488//binding;GO:0015925//galactosidase activity	GO:0044238//primary metabolic process
MSTRG.106620	CPL4	RNA polymerase II C-terminal domain phosphatase-like 4 isoform X3 [Camellia sinensis]	-	-	-	-	GO:0043231//intracellular membrane-bounded organelle	GO:0003676//nucleic acid binding;GO:0005515//protein binding;GO:0016791//phosphatase activity;GO:0043169//cation binding	GO:0006796//phosphate-containing compound metabolic process;GO:0006970//response to osmotic stress;GO:0010468//regulation of gene expression;GO:0034645//cellular macromolecule biosynthetic process
MSTRG.106621	SCPL27	serine carboxypeptidase-like 27, partial [Ricinus communis]	-	-	-	-	GO:0043231//intracellular membrane-bounded organelle	GO:0004180//carboxypeptidase activity	GO:0000226//microtubule cytoskeleton organization;GO:0019538//protein metabolic process;GO:0035556//intracellular signal transduction
MSTRG.106622	PATL6	patellin-6-like [Camellia sinensis]	-	-	-	-	GO:0031224//intrinsic component of membrane;GO:0044424//intracellular part	GO:0005488//binding	GO:0044763//single-organism cellular process;GO:0051234//establishment of localization
MSTRG.10663	DUS2	tRNA-dihydrouridine(20) synthase [NAD(P)+]-like isoform X1 [Camellia sinensis]	-	-	-	-	-	GO:0000166//nucleotide binding;GO:0016627//oxidoreductase activity, acting on the CH-CH group of donors	GO:0006399//tRNA metabolic process;GO:0044710//single-organism metabolic process
MSTRG.10664	--	hypothetical protein F0562_005612 [Nyssa sinensis]	-	-	-	-	-	-	-
MSTRG.106643	OBGL	GTP-binding protein OBGC, chloroplastic-like isoform X3 [Camellia sinensis]	-	-	-	-	GO:0009528//plastid inner membrane;GO:0009532//plastid stroma	GO:0017111//nucleoside-triphosphatase activity;GO:0032550//purine ribonucleoside binding;GO:0046872//metal ion binding	GO:0003006//developmental process involved in reproduction;GO:0009451//RNA modification;GO:0009668//plastid membrane organization;GO:0016072//rRNA metabolic process;GO:0044767//single-organism developmental process
MSTRG.106648	AK1	aspartokinase 1, chloroplastic-like isoform X1 [Camellia sinensis]	Metabolism;Metabolism;Metabolism;Metabolism;Metabolism;Metabolism;Metabolism;Metabolism	Global and overview maps;Global and overview maps;Global and overview maps;Amino acid metabolism;Amino acid metabolism;Global and overview maps;Amino acid metabolism;Biosynthesis of other secondary metabolites	ko01100//Metabolic pathways;ko01110//Biosynthesis of secondary metabolites;ko01230//Biosynthesis of amino acids;ko00270//Cysteine and methionine metabolism;ko00260//Glycine, serine and threonine metabolism;ko01210//2-Oxocarboxylic acid metabolism;ko00300//Lysine biosynthesis;ko00261//Monobactam biosynthesis	K00928;K00928;K00928;K00928;K00928;K00928;K00928;K00928	GO:0009532//plastid stroma	GO:0016774//phosphotransferase activity, carboxyl group as acceptor;GO:0031406//carboxylic acid binding;GO:0032550//purine ribonucleoside binding	GO:0006566//threonine metabolic process;GO:0006796//phosphate-containing compound metabolic process;GO:0009085//lysine biosynthetic process
MSTRG.10667	--	Transmembrane protein [Parasponia andersonii]	-	-	-	-	-	-	-
MSTRG.106672	--	selenoprotein K homolog isoform X2 [Camellia sinensis]	-	-	-	-	-	-	GO:0000302//response to reactive oxygen species;GO:0006952//defense response;GO:0007165//signal transduction;GO:0009642//response to light intensity;GO:0033554//cellular response to stress
MSTRG.106674	--	-	-	-	-	-	-	-	-
MSTRG.1067	Os03g0255100	beta-galactosidase 8-like [Camellia sinensis]	-	-	-	-	GO:0005576//extracellular region;GO:0030312//external encapsulating structure	GO:0005488//binding;GO:0015925//galactosidase activity	GO:0044238//primary metabolic process
MSTRG.106712	--	DNA helicase [Actinidia chinensis var. chinensis] [Actinidia chinensis]	-	-	-	-	-	-	-
MSTRG.106721	--	-	-	-	-	-	-	-	-
MSTRG.106722	ALATS	3-isopropylmalate dehydrogenase [Actinidia chinensis var. chinensis] [Actinidia chinensis]	-	-	-	-	GO:0009536//plastid	GO:0003676//nucleic acid binding;GO:0004812//aminoacyl-tRNA ligase activity;GO:0016813//hydrolase activity, acting on carbon-nitrogen (but not peptide) bonds, in linear amidines;GO:0032550//purine ribonucleoside binding;GO:0046914//transition metal ion binding	GO:0000959//mitochondrial RNA metabolic process;GO:0006006//glucose metabolic process;GO:0006090//pyruvate metabolic process;GO:0006405//RNA export from nucleus;GO:0006418//tRNA aminoacylation for protein translation;GO:0006498//N-terminal protein lipidation;GO:0006970//response to osmotic stress;GO:0009648//photoperiodism;GO:0010038//response to metal ion;GO:0019827//stem cell population mainten…
MSTRG.106732	CTR1	PREDICTED: DUF674 [Prunus dulcis]	-	-	-	-	-	-	-
MSTRG.106733	ACBP6	acyl-CoA-binding domain-containing protein 4 [Camellia sinensis]	-	-	-	-	GO:0043231//intracellular membrane-bounded organelle;GO:0044444//cytoplasmic part	-	GO:0044765//single-organism transport
MSTRG.106738	LYSA1	diaminopimelate decarboxylase 1, chloroplastic-like [Camellia sinensis]	Metabolism;Metabolism;Metabolism;Metabolism	Global and overview maps;Global and overview maps;Global and overview maps;Amino acid metabolism	ko01100//Metabolic pathways;ko01110//Biosynthesis of secondary metabolites;ko01230//Biosynthesis of amino acids;ko00300//Lysine biosynthesis	K01586;K01586;K01586;K01586	GO:0009532//plastid stroma;GO:0016020//membrane	GO:0016831//carboxy-lyase activity	GO:0009085//lysine biosynthetic process
MSTRG.10676	HMGR2	transcription factor TCP8-like [Camellia sinensis]	Metabolism;Metabolism;Metabolism	Global and overview maps;Global and overview maps;Metabolism of terpenoids and polyketides	ko01100//Metabolic pathways;ko01110//Biosynthesis of secondary metabolites;ko00900//Terpenoid backbone biosynthesis	K00021;K00021;K00021	GO:0031090//organelle membrane;GO:0031224//intrinsic component of membrane;GO:0043231//intracellular membrane-bounded organelle	GO:0000166//nucleotide binding;GO:0016616//oxidoreductase activity, acting on the CH-OH group of donors, NAD or NADP as acceptor;GO:0048037//cofactor binding	GO:0006084//acetyl-CoA metabolic process;GO:0006694//steroid biosynthetic process;GO:0006720//isoprenoid metabolic process;GO:0006970//response to osmotic stress;GO:0006996//organelle organization;GO:0009699//phenylpropanoid biosynthetic process;GO:0060147//regulation of posttranscriptional gene silencing;GO:0070838//divalent metal ion transport
MSTRG.106782	At5g40400	pentatricopeptide repeat-containing protein At5g40400-like [Camellia sinensis]	-	-	-	-	-	-	-
MSTRG.106783	--	protein RST1 isoform X1 [Camellia sinensis]	-	-	-	-	-	-	GO:0007049//cell cycle;GO:0009058//biosynthetic process;GO:0009628//response to abiotic stimulus;GO:0009793//embryo development ending in seed dormancy;GO:0045491//xylan metabolic process;GO:0048507//meristem development;GO:0048827//phyllome development;GO:0050793//regulation of developmental process;GO:0050794//regulation of cellular process
MSTRG.106789	--	hypothetical protein TEA_012435 [Camellia sinensis var. sinensis] [Camellia sinensis]	-	-	-	-	-	-	-
MSTRG.106790	--	SCAN domain-containing protein, partial [Actinidia chinensis var. chinensis] [Actinidia chinensis]	-	-	-	-	-	-	-
MSTRG.106791	--	small EDRK-rich factor 2-like [Camellia sinensis]	-	-	-	-	-	-	-
MSTRG.106793	CRK10	receptor-like kinase LIP1 [Camellia sinensis]	-	-	-	-	-	GO:0004674//protein serine/threonine kinase activity	GO:0006468//protein phosphorylation
MSTRG.106798	--	-	-	-	-	-	-	-	-
MSTRG.106799	--	probable rhamnogalacturonate lyase B isoform X2 [Camellia sinensis]	-	-	-	-	GO:0031090//organelle membrane	GO:0003824//catalytic activity;GO:0005488//binding	GO:0044238//primary metabolic process
MSTRG.106818	IN2-2	auxin-induced protein PCNT115-like, partial [Camellia sinensis]	-	-	-	-	-	GO:0004033//aldo-keto reductase (NADP) activity	GO:0009755//hormone-mediated signaling pathway;GO:0044710//single-organism metabolic process
MSTRG.106824	--	TBCC domain-containing protein [Actinidia chinensis var. chinensis] [Actinidia chinensis]	-	-	-	-	-	-	-
MSTRG.106828	RLT1	homeobox-DDT domain protein RLT1-like [Camellia sinensis]	-	-	-	-	GO:0043231//intracellular membrane-bounded organelle	GO:0001071//nucleic acid binding transcription factor activity;GO:0003677//DNA binding	GO:0003006//developmental process involved in reproduction;GO:0009606//tropism;GO:0010468//regulation of gene expression;GO:0034645//cellular macromolecule biosynthetic process
MSTRG.106838	--	protein N-lysine methyltransferase METTL21A [Camellia sinensis]	-	-	-	-	-	GO:0016741//transferase activity, transferring one-carbon groups	GO:0008152//metabolic process
MSTRG.106843	--	PREDICTED: LOC100275128 isoform [Prunus dulcis]	-	-	-	-	-	-	-
MSTRG.106855	--	-	-	-	-	-	-	-	-
MSTRG.106871	SAUR72	auxin-responsive protein SAUR71-like [Camellia sinensis]	Environmental Information Processing	Signal transduction	ko04075//Plant hormone signal transduction	K14488	-	-	-
MSTRG.106876	--	EMBRYO SURROUNDING FACTOR 1.1 like [Actinidia chinensis var. chinensis] [Actinidia chinensis]	-	-	-	-	-	-	-
MSTRG.1069	At3g26840	Acyltransferase-like protein [Actinidia chinensis var. chinensis] [Actinidia chinensis]	-	-	-	-	-	GO:0016746//transferase activity, transferring acyl groups	-
MSTRG.106911	ABCC2	ABC transporter D family member 2, chloroplastic [Camellia sinensis]	-	-	-	-	GO:0009536//plastid;GO:0031224//intrinsic component of membrane	GO:0032550//purine ribonucleoside binding;GO:0042626//ATPase activity, coupled to transmembrane movement of substances	GO:0015893//drug transport;GO:0044249//cellular biosynthetic process;GO:0044711//single-organism biosynthetic process;GO:0044763//single-organism cellular process;GO:1901576//organic substance biosynthetic process
MSTRG.106914	ABCA12	ABC transporter A family member 7-like [Pyrus ussuriensis x Pyrus communis]	-	-	-	-	GO:0031224//intrinsic component of membrane	GO:0032550//purine ribonucleoside binding;GO:0042626//ATPase activity, coupled to transmembrane movement of substances	GO:0015846//polyamine transport
MSTRG.106916	--	Homeotic protein female sterile like [Actinidia chinensis var. chinensis] [Actinidia chinensis]	-	-	-	-	-	-	-
MSTRG.106919	--	ERI1 exoribonuclease 2-like [Camellia sinensis]	-	-	-	-	-	-	-
MSTRG.106936	--	hypothetical protein C3L33_08418, partial [Rhododendron williamsianum]	-	-	-	-	-	-	-
MSTRG.106951	TPIP1	triosephosphate isomerase, cytosolic [Camellia sinensis]	Metabolism;Metabolism;Metabolism;Metabolism;Metabolism;Metabolism;Metabolism;Metabolism	Global and overview maps;Global and overview maps;Global and overview maps;Global and overview maps;Carbohydrate metabolism;Energy metabolism;Carbohydrate metabolism;Carbohydrate metabolism	ko01100//Metabolic pathways;ko01110//Biosynthesis of secondary metabolites;ko01200//Carbon metabolism;ko01230//Biosynthesis of amino acids;ko00010//Glycolysis / Gluconeogenesis;ko00710//Carbon fixation in photosynthetic organisms;ko00562//Inositol phosphate metabolism;ko00051//Fructose and mannose metabolism	K01803;K01803;K01803;K01803;K01803;K01803;K01803;K01803	GO:0005576//extracellular region;GO:0005911//cell-cell junction;GO:0009532//plastid stroma;GO:0030312//external encapsulating structure;GO:0031090//organelle membrane	GO:0016861//intramolecular oxidoreductase activity, interconverting aldoses and ketoses;GO:0046914//transition metal ion binding	GO:0000097//sulfur amino acid biosynthetic process;GO:0006006//glucose metabolic process;GO:0006090//pyruvate metabolic process;GO:0006511//ubiquitin-dependent protein catabolic process;GO:0006739//NADP metabolic process;GO:0006970//response to osmotic stress;GO:0006996//organelle organization;GO:0009725//response to hormone;GO:0010038//response to metal ion;GO:0035966//response to topologically …
MSTRG.106954	PHB3	prohibitin-3, mitochondrial-like [Camellia sinensis]	-	-	-	-	GO:0005618//cell wall;GO:0009536//plastid;GO:0031224//intrinsic component of membrane;GO:0043232//intracellular non-membrane-bounded organelle;GO:0044455//mitochondrial membrane part	-	GO:0000302//response to reactive oxygen species;GO:0006605//protein targeting;GO:0006970//response to osmotic stress;GO:0006996//organelle organization;GO:0009451//RNA modification;GO:0009725//response to hormone;GO:0033554//cellular response to stress;GO:0040007//growth;GO:0044763//single-organism cellular process;GO:0048528//post-embryonic root development
MSTRG.106962	--	-	-	-	-	-	-	-	-
MSTRG.106984	--	hypothetical protein TEA_029779 [Camellia sinensis var. sinensis] [Camellia sinensis]	-	-	-	-	-	-	-
MSTRG.106985	BOR4	boron transporter 4-like [Camellia sinensis]	-	-	-	-	GO:0031224//intrinsic component of membrane	GO:0015405//P-P-bond-hydrolysis-driven transmembrane transporter activity;GO:0016628//oxidoreductase activity, acting on the CH-CH group of donors, NAD or NADP as acceptor;GO:0017111//nucleoside-triphosphatase activity;GO:0032550//purine ribonucleoside binding	GO:0006820//anion transport;GO:0044710//single-organism metabolic process;GO:0044763//single-organism cellular process
MSTRG.106993	sky1	SRSF protein kinase 1-like [Camellia sinensis]	-	-	-	-	GO:0043231//intracellular membrane-bounded organelle	GO:0004672//protein kinase activity;GO:0032550//purine ribonucleoside binding	GO:0006464//cellular protein modification process;GO:0006796//phosphate-containing compound metabolic process
MSTRG.106999	TIF3A1	eukaryotic translation initiation factor 3 subunit A-like [Rosa chinensis]	Genetic Information Processing	Translation	ko03013//RNA transport	K03254	GO:0016020//membrane;GO:0043234//protein complex;GO:0070993//translation preinitiation complex	GO:0008135//translation factor activity, RNA binding	GO:0006417//regulation of translation;GO:0022618//ribonucleoprotein complex assembly
MSTRG.107000	At1g61390	G-type lectin S-receptor-like serine/threonine-protein kinase SD1-29 [Camellia sinensis]	-	-	-	-	-	-	-
MSTRG.107005	--	-	-	-	-	-	-	-	-
MSTRG.107013	APD1	E3 ubiquitin-protein like [Actinidia chinensis var. chinensis] [Actinidia chinensis]	-	-	-	-	GO:0044432//endoplasmic reticulum part	GO:0016864//intramolecular oxidoreductase activity, transposing S-S bonds;GO:0046872//metal ion binding	GO:0019725//cellular homeostasis;GO:0044267//cellular protein metabolic process
MSTRG.107015	At4g27290	G-type lectin S-receptor-like serine/threonine-protein kinase At4g27290 [Camellia sinensis]	-	-	-	-	-	GO:0004672//protein kinase activity;GO:0005488//binding	GO:0006796//phosphate-containing compound metabolic process
MSTRG.107024	--	PAP/OAS1 substrate-binding domain superfamily [Arabidopsis thaliana]	-	-	-	-	-	-	-
MSTRG.107045	--	-	-	-	-	-	-	-	-
MSTRG.107047	ASR3	trihelix transcription factor ASR3-like isoform X1 [Camellia sinensis]	-	-	-	-	-	-	GO:0010468//regulation of gene expression
MSTRG.107050	LIR1	light-regulated protein, chloroplastic [Camellia sinensis]	-	-	-	-	GO:0009536//plastid	-	GO:0044699//single-organism process
MSTRG.107051	--	-	-	-	-	-	-	-	-
MSTRG.107058	--	-	-	-	-	-	-	-	-
MSTRG.107067	--	-	-	-	-	-	-	-	-
MSTRG.107086	HSP70-16	heat shock 70 kDa protein 16 [Camellia sinensis]	-	-	-	-	-	GO:0016628//oxidoreductase activity, acting on the CH-CH group of donors, NAD or NADP as acceptor;GO:0032550//purine ribonucleoside binding	GO:0044710//single-organism metabolic process
MSTRG.10709	SCPL44	serine carboxypeptidase-like 42 isoform X1 [Camellia sinensis]	-	-	-	-	GO:0030312//external encapsulating structure	GO:0004180//carboxypeptidase activity	GO:0019538//protein metabolic process
MSTRG.107096	FATB1	palmitoyl-acyl carrier protein thioesterase, chloroplastic-like [Camellia sinensis]	Metabolism;Metabolism;Metabolism	Global and overview maps;Global and overview maps;Lipid metabolism	ko01100//Metabolic pathways;ko01212//Fatty acid metabolism;ko00061//Fatty acid biosynthesis	K10781;K10781;K10781	GO:0009536//plastid	GO:0004312//fatty acid synthase activity;GO:0016788//hydrolase activity, acting on ester bonds;GO:0044620//ACP phosphopantetheine attachment site binding	GO:0006631//fatty acid metabolic process
MSTRG.107099	GFPT2	LOW QUALITY PROTEIN: glutamine--fructose-6-phosphate aminotransferase [isomerizing] 2-like [Camellia sinensis]	Metabolism;Metabolism;Metabolism	Global and overview maps;Carbohydrate metabolism;Amino acid metabolism	ko01100//Metabolic pathways;ko00520//Amino sugar and nucleotide sugar metabolism;ko00250//Alanine, aspartate and glutamate metabolism	K00820;K00820;K00820	-	GO:0005488//binding;GO:0016769//transferase activity, transferring nitrogenous groups	GO:0044238//primary metabolic process;GO:0044711//single-organism biosynthetic process
MSTRG.1071	VIT_05s0020g04080	1,2-dihydroxy-3-keto-5-methylthiopentene dioxygenase 2-like isoform X2 [Camellia sinensis]	Metabolism;Metabolism	Global and overview maps;Amino acid metabolism	ko01100//Metabolic pathways;ko00270//Cysteine and methionine metabolism	K08967;K08967	GO:0016020//membrane;GO:0043231//intracellular membrane-bounded organelle;GO:0044444//cytoplasmic part	GO:0016702//oxidoreductase activity, acting on single donors with incorporation of molecular oxygen, incorporation of two atoms of oxygen;GO:0030247//polysaccharide binding;GO:0046914//transition metal ion binding	GO:0006950//response to stress;GO:0009863//salicylic acid mediated signaling pathway;GO:0042743//hydrogen peroxide metabolic process;GO:0071267//L-methionine salvage
MSTRG.10710	--	hypothetical protein TEA_003659 [Camellia sinensis var. sinensis] [Camellia sinensis]	-	-	-	-	-	-	-
MSTRG.107100	--	-	-	-	-	-	-	-	-
MSTRG.107102	RPL1	50S ribosomal protein L1, chloroplastic-like [Camellia sinensis]	Genetic Information Processing	Translation	ko03010//Ribosome	K02863	GO:0009526//plastid envelope;GO:0009532//plastid stroma;GO:0044391//ribosomal subunit;GO:0044434//chloroplast part	GO:0003723//RNA binding;GO:0005198//structural molecule activity	GO:0006090//pyruvate metabolic process;GO:0006351//transcription, DNA-templated;GO:0006605//protein targeting;GO:0006739//NADP metabolic process;GO:0008652//cellular amino acid biosynthetic process;GO:0009658//chloroplast organization;GO:0009668//plastid membrane organization
MSTRG.107103	QPT	trafficking protein particle complex subunit 8-like isoform X1 [Camellia sinensis]	Metabolism;Metabolism	Global and overview maps;Metabolism of cofactors and vitamins	ko01100//Metabolic pathways;ko00760//Nicotinate and nicotinamide metabolism	K00767;K00767	-	GO:0016763//transferase activity, transferring pentosyl groups	GO:0019363//pyridine nucleotide biosynthetic process
MSTRG.107106	RPPL1	Disease resistance RPP13-like protein [Actinidia chinensis var. chinensis] [Actinidia chinensis]	-	-	-	-	-	-	-
MSTRG.107110	At3g52030	F-box/WD-40 repeat-containing protein At3g52030 isoform X1 [Camellia sinensis]	-	-	-	-	GO:0031461//cullin-RING ubiquitin ligase complex;GO:0043231//intracellular membrane-bounded organelle	-	-
MSTRG.107127	--	Zygotic gap protein like [Actinidia chinensis var. chinensis] [Actinidia chinensis]	-	-	-	-	-	-	GO:0046474//glycerophospholipid biosynthetic process
MSTRG.107137	MAG2L	RINT1-like protein MAG2L [Camellia sinensis]	-	-	-	-	GO:0031312//extrinsic component of organelle membrane;GO:0044444//cytoplasmic part	-	GO:0006605//protein targeting;GO:0016482//cytoplasmic transport
MSTRG.10715	--	-	-	-	-	-	-	-	-
MSTRG.107157	--	PREDICTED: myb X [Prunus dulcis]	-	-	-	-	GO:0031984//organelle subcompartment;GO:0043231//intracellular membrane-bounded organelle	-	-
MSTRG.107180	At5g09550	serine/threonine-protein phosphatase 6 regulatory subunit 3-like isoform X1 [Camellia sinensis]	-	-	-	-	-	-	-
MSTRG.107183	--	Succinate dehydrogenase [Actinidia chinensis var. chinensis] [Actinidia chinensis]	-	-	-	-	-	-	-
MSTRG.1072	--	peptidyl-prolyl cis-trans isomerase A-like isoform X2 [Camellia sinensis]	-	-	-	-	-	-	-
MSTRG.107208	--	chaperonin CPN60-like 2, mitochondrial [Camellia sinensis]	-	-	-	-	-	-	-
MSTRG.107210	BOR5	boron transporter 4-like [Citrus sinensis]	-	-	-	-	GO:0031224//intrinsic component of membrane	-	GO:0006820//anion transport
MSTRG.107221	--	uncharacterized LOC107760831 [Nicotiana tabacum]	-	-	-	-	-	GO:0005488//binding	-
MSTRG.107253	RE1	Retrovirus-related Pol polyprotein from transposon TNT 1-94 [Vitis vinifera]	-	-	-	-	-	-	-
MSTRG.107254	--	PREDICTED: transposon Ty3-I Gag-Pol polyprotein isoform X1 [Daucus carota subsp. sativus] [Daucus carota]	-	-	-	-	-	-	-
MSTRG.107255	--	pescadillo homolog [Camellia sinensis]	-	-	-	-	-	-	-
MSTRG.107280	--	-	-	-	-	-	-	-	-
MSTRG.107281	KIN7O	DNA polymerase delta subunit like [Actinidia chinensis var. chinensis] [Actinidia chinensis]	Genetic Information Processing;Genetic Information Processing;Genetic Information Processing;Genetic Information Processing;Genetic Information Processing	Replication and repair;Replication and repair;Replication and repair;Replication and repair;Replication and repair	ko03420//Nucleotide excision repair;ko03030//DNA replication;ko03440//Homologous recombination;ko03410//Base excision repair;ko03430//Mismatch repair	K03504;K03504;K03504;K03504;K03504	GO:0005875//microtubule associated complex;GO:0043231//intracellular membrane-bounded organelle	GO:0003774//motor activity;GO:0015631//tubulin binding;GO:0032550//purine ribonucleoside binding;GO:0034061//DNA polymerase activity	GO:0000725//recombinational repair;GO:0006260//DNA replication;GO:0006305//DNA alkylation;GO:0006325//chromatin organization;GO:0006355//regulation of transcription, DNA-templated;GO:0006464//cellular protein modification process;GO:0007017//microtubule-based process;GO:0007049//cell cycle;GO:0016458//gene silencing;GO:0022616//DNA strand elongation;GO:0048229//gametophyte development;GO:0051052/…
MSTRG.107287	DEGP9	protease Do-like 9 [Camellia sinensis]	-	-	-	-	GO:0009536//plastid;GO:0043232//intracellular non-membrane-bounded organelle	GO:0004175//endopeptidase activity;GO:0016628//oxidoreductase activity, acting on the CH-CH group of donors, NAD or NADP as acceptor	GO:0006405//RNA export from nucleus;GO:0006886//intracellular protein transport;GO:0019538//protein metabolic process;GO:0044710//single-organism metabolic process
MSTRG.107292	--	cysteine-rich and transmembrane domain-containing protein WIH2 [Durio zibethinus]	-	-	-	-	-	-	-
MSTRG.107294	--	AUGMIN subunit 3 [Morus notabilis]	-	-	-	-	-	-	-
MSTRG.107298	ABCC5	ABC transporter C family member 5-like isoform X2 [Brassica napus]	Environmental Information Processing	Membrane transport	ko02010//ABC transporters	K05665	GO:0005773//vacuole;GO:0031090//organelle membrane;GO:0031224//intrinsic component of membrane	GO:0004888//transmembrane signaling receptor activity;GO:0016628//oxidoreductase activity, acting on the CH-CH group of donors, NAD or NADP as acceptor;GO:0032550//purine ribonucleoside binding;GO:0042626//ATPase activity, coupled to transmembrane movement of substances	GO:0006865//amino acid transport;GO:0006875//cellular metal ion homeostasis;GO:0006970//response to osmotic stress;GO:0007017//microtubule-based process;GO:0015893//drug transport;GO:0016482//cytoplasmic transport;GO:0044710//single-organism metabolic process;GO:0050794//regulation of cellular process;GO:1902410//mitotic cytokinetic process
MSTRG.1073	--	RNA-binding protein 1-like isoform X3 [Camellia sinensis]	-	-	-	-	-	-	-
MSTRG.107301	--	carboxymethylenebutenolidase homolog [Camellia sinensis]	-	-	-	-	GO:0009532//plastid stroma	GO:0004672//protein kinase activity;GO:0032550//purine ribonucleoside binding	GO:0006464//cellular protein modification process;GO:0006796//phosphate-containing compound metabolic process;GO:0044699//single-organism process
MSTRG.107307	--	von Willebrand factor A domain-containing protein 5A-like isoform X1 [Camellia sinensis]	-	-	-	-	-	-	-
MSTRG.107326	R1	NADH-cytochrome b5 reductase-like protein [Camellia sinensis]	Metabolism	Carbohydrate metabolism	ko00520//Amino sugar and nucleotide sugar metabolism	K00326	GO:0005618//cell wall;GO:0031970//organelle envelope lumen;GO:0044435//plastid part	GO:0004672//protein kinase activity;GO:0032550//purine ribonucleoside binding;GO:0046914//transition metal ion binding	GO:0005982//starch metabolic process;GO:0006090//pyruvate metabolic process;GO:0006468//protein phosphorylation;GO:0006970//response to osmotic stress;GO:0006996//organelle organization;GO:0009266//response to temperature stimulus;GO:0010038//response to metal ion;GO:0042044//fluid transport
MSTRG.107327	R1	alpha-glucan water dikinase, chloroplastic-like isoform X1 [Camellia sinensis]	-	-	-	-	GO:0009526//plastid envelope;GO:0009532//plastid stroma	GO:0004672//protein kinase activity;GO:0032550//purine ribonucleoside binding;GO:0043169//cation binding	GO:0005982//starch metabolic process;GO:0006468//protein phosphorylation;GO:0009409//response to cold;GO:0048511//rhythmic process
MSTRG.107328	--	transmembrane protein [Arabidopsis thaliana]	-	-	-	-	-	-	-
MSTRG.107334	--	coiled-coil domain-containing protein 66-like [Camellia sinensis]	-	-	-	-	-	-	-
MSTRG.107335	--	phosphoribosylaminoimidazole carboxylase, chloroplastic isoform X1 [Camellia sinensis]	Metabolism;Metabolism;Metabolism	Global and overview maps;Global and overview maps;Nucleotide metabolism	ko01100//Metabolic pathways;ko01110//Biosynthesis of secondary metabolites;ko00230//Purine metabolism	K11808;K11808;K11808	-	GO:0016831//carboxy-lyase activity;GO:0032550//purine ribonucleoside binding;GO:0043169//cation binding	GO:0006188//IMP biosynthetic process
MSTRG.107336	GSTL2	glutathione S-transferase L2, chloroplastic-like, partial [Camellia sinensis]	Metabolism;Metabolism	Global and overview maps;Metabolism of other amino acids	ko01100//Metabolic pathways;ko00480//Glutathione metabolism	K00799;K00799	GO:0009532//plastid stroma	GO:0004721//phosphoprotein phosphatase activity;GO:0016765//transferase activity, transferring alkyl or aryl (other than methyl) groups;GO:0043169//cation binding	GO:0006464//cellular protein modification process;GO:0009404//toxin metabolic process;GO:0014070//response to organic cyclic compound
MSTRG.107340	MK0970	haloacid dehalogenase-like hydrolase domain-containing protein 3, partial [Camellia sinensis]	-	-	-	-	-	GO:0003824//catalytic activity	GO:0009648//photoperiodism;GO:0042221//response to chemical
MSTRG.107341	HSA32	disease resistance protein RPS2-like [Camellia sinensis]	-	-	-	-	-	GO:0016846//carbon-sulfur lyase activity	GO:0000302//response to reactive oxygen species;GO:0009108//coenzyme biosynthetic process;GO:0009408//response to heat;GO:0009642//response to light intensity;GO:0010468//regulation of gene expression;GO:0044267//cellular protein metabolic process
MSTRG.107343	--	Pentatricopeptide repeat-containing protein [Actinidia chinensis var. chinensis] [Actinidia chinensis]	-	-	-	-	-	-	-
MSTRG.107344	--	probable disease resistance protein At4g27220 isoform X2 [Camellia sinensis]	-	-	-	-	-	-	-
MSTRG.107350	--	haloacid dehalogenase-like hydrolase domain-containing protein 3 isoform X1 [Camellia sinensis]	-	-	-	-	-	GO:0003824//catalytic activity	GO:0009648//photoperiodism;GO:0042221//response to chemical
MSTRG.107355	--	protein IQ-DOMAIN 1 isoform X3 [Camellia sinensis]	-	-	-	-	-	-	-
MSTRG.107356	--	splicing factor YJU2-like isoform X1 [Camellia sinensis]	-	-	-	-	-	-	-
MSTRG.107360	MK0970	haloacid dehalogenase-like hydrolase domain-containing protein 3 isoform X1 [Camellia sinensis]	-	-	-	-	-	GO:0003824//catalytic activity	GO:0009648//photoperiodism;GO:0042221//response to chemical
MSTRG.107361	--	zf-CCHC domain-containing protein/rve domain-containing protein/RVT_2 domain-containing protein/gag_pre-integrs domain-containing protein/UBN2_2 domain-containing protein, partial [Cephalotus follicularis]	-	-	-	-	-	-	-
MSTRG.107367	HSA32	mediator of RNA polymerase II transcription subunit 14 isoform X2 [Camellia sinensis]	-	-	-	-	GO:0005911//cell-cell junction;GO:0043234//protein complex	GO:0005488//binding;GO:0016846//carbon-sulfur lyase activity	GO:0000302//response to reactive oxygen species;GO:0006355//regulation of transcription, DNA-templated;GO:0009108//coenzyme biosynthetic process;GO:0009408//response to heat;GO:0009409//response to cold;GO:0009642//response to light intensity;GO:0009814//defense response, incompatible interaction;GO:0042127//regulation of cell proliferation;GO:0044267//cellular protein metabolic process
MSTRG.107376	--	Nudix hydrolase 16, mitochondrial [Vitis vinifera]	-	-	-	-	-	GO:0003824//catalytic activity;GO:0043169//cation binding	-
MSTRG.107381	ABCD1	LOW QUALITY PROTEIN: ABC transporter D family member 1-like [Camellia sinensis]	-	-	-	-	GO:0031224//intrinsic component of membrane	GO:0032550//purine ribonucleoside binding;GO:0042626//ATPase activity, coupled to transmembrane movement of substances	GO:0015893//drug transport;GO:0044763//single-organism cellular process
MSTRG.107388	--	transmembrane protein [Gossypium australe]	-	-	-	-	GO:0043231//intracellular membrane-bounded organelle	-	-
MSTRG.1074	--	protein LAZY 1-like isoform X2 [Camellia sinensis]	-	-	-	-	-	-	-
MSTRG.107402	--	probable disease resistance protein At4g27220 isoform X2 [Camellia sinensis]	-	-	-	-	-	-	-
MSTRG.107403	CRLK1	PREDICTED: bet1-like SNARE 1-1 [Juglans regia]	Genetic Information Processing	Folding, sorting and degradation	ko04130//SNARE interactions in vesicular transport	K08504	GO:0043231//intracellular membrane-bounded organelle;GO:0044425//membrane part	GO:0005515//protein binding	GO:0006810//transport;GO:0061024//membrane organization
MSTRG.107404	--	-	-	-	-	-	-	-	-
MSTRG.107408	GAPC2	protein transport protein Sec24-like At3g07100 [Camellia sinensis]	-	-	-	-	GO:0030120//vesicle coat	GO:0000166//nucleotide binding;GO:0016620//oxidoreductase activity, acting on the aldehyde or oxo group of donors, NAD or NADP as acceptor;GO:0046914//transition metal ion binding	GO:0006090//pyruvate metabolic process;GO:0015031//protein transport;GO:0016482//cytoplasmic transport
MSTRG.107417	At3g54510	CSC1-like protein At3g54510, partial [Camellia sinensis]	-	-	-	-	GO:0009536//plastid;GO:0031224//intrinsic component of membrane	-	GO:0009685//gibberellin metabolic process;GO:0010476//gibberellin mediated signaling pathway
MSTRG.107418	--	protein NUCLEAR FUSION DEFECTIVE 6, chloroplastic/mitochondrial-like isoform X1 [Camellia sinensis]	-	-	-	-	-	-	-
MSTRG.107420	HMGB6	LOW QUALITY PROTEIN: high mobility group B protein 6-like [Camellia sinensis]	-	-	-	-	-	-	-
MSTRG.107422	--	pentatricopeptide repeat-containing protein At3g47530-like [Camellia sinensis]	-	-	-	-	-	-	-
MSTRG.107430	--	universal stress protein PHOS34-like [Camellia sinensis]	-	-	-	-	GO:0016020//membrane	GO:0003824//catalytic activity	GO:0006605//protein targeting;GO:0006950//response to stress;GO:0010033//response to organic substance
MSTRG.107470	--	U6 snRNA phosphodiesterase-like isoform X1 [Camellia sinensis]	-	-	-	-	GO:0043231//intracellular membrane-bounded organelle	GO:0003824//catalytic activity	GO:0009648//photoperiodism;GO:0034472//snRNA 3'-end processing
MSTRG.107480	At5g64460	phosphoglycerate mutase-like protein 1, partial [Olea europaea var. sylvestris] [Olea europaea]	-	-	-	-	-	-	-
MSTRG.107488	VIII-1	myosin-1-like isoform X2 [Camellia sinensis]	-	-	-	-	GO:0015629//actin cytoskeleton	GO:0017111//nucleoside-triphosphatase activity;GO:0032550//purine ribonucleoside binding	-
MSTRG.107489	NEK2	serine/threonine-protein kinase Nek2-like [Gossypium australe]	-	-	-	-	-	GO:0004702//receptor signaling protein serine/threonine kinase activity;GO:0032550//purine ribonucleoside binding	GO:0032147//activation of protein kinase activity
MSTRG.107493	--	-	-	-	-	-	-	-	-
MSTRG.107496	RNFT2	RING finger and transmembrane domain-containing protein 2-like [Camellia sinensis]	-	-	-	-	-	GO:0046914//transition metal ion binding	-
MSTRG.1075	--	-	-	-	-	-	-	-	-
MSTRG.107502	UCRY	PREDICTED: ubiquinol-cytochrome c reductase complex 6.7 kDa protein [Nelumbo nucifera]	-	-	-	-	GO:0016020//membrane;GO:0043231//intracellular membrane-bounded organelle	-	-
MSTRG.107518	VHA-B2	vacuolar-type H+-ATPase subunit B2 [Arabidopsis thaliana]	Metabolism;Metabolism;Cellular Processes	Global and overview maps;Energy metabolism;Transport and catabolism	ko01100//Metabolic pathways;ko00190//Oxidative phosphorylation;ko04145//Phagosome	K02147;K02147;K02147	GO:0031090//organelle membrane;GO:0033176//proton-transporting V-type ATPase complex;GO:0043231//intracellular membrane-bounded organelle	GO:0003824//catalytic activity;GO:0022857//transmembrane transporter activity;GO:0032550//purine ribonucleoside binding	GO:0009150//purine ribonucleotide metabolic process;GO:0015988//energy coupled proton transmembrane transport, against electrochemical gradient
MSTRG.107520	DSE1	protein DECREASED SIZE EXCLUSION LIMIT 1-like, partial [Quercus suber]	-	-	-	-	GO:0031461//cullin-RING ubiquitin ligase complex	-	GO:0003006//developmental process involved in reproduction
MSTRG.107521	mak16-a	LOW QUALITY PROTEIN: protein MAK16 homolog, partial [Camellia sinensis]	-	-	-	-	GO:0043231//intracellular membrane-bounded organelle	-	GO:0006221//pyrimidine nucleotide biosynthetic process;GO:0009451//RNA modification
MSTRG.107522	--	E3 ubiquitin-protein ligase RHF1A-like [Camellia sinensis]	-	-	-	-	-	-	GO:0044237//cellular metabolic process;GO:0044763//single-organism cellular process;GO:0050794//regulation of cellular process;GO:0050896//response to stimulus
MSTRG.107524	--	uncharacterized protein LOC114284441 isoform X2 [Camellia sinensis]	-	-	-	-	-	-	-
MSTRG.107530	EXPA2	expansin-A8-like [Camellia sinensis]	-	-	-	-	GO:0030312//external encapsulating structure	-	GO:0000902//cell morphogenesis;GO:0009827//plant-type cell wall modification;GO:0048646//anatomical structure formation involved in morphogenesis
MSTRG.107532	--	expansin A8 [Prunus dulcis]	-	-	-	-	GO:0005618//cell wall	-	GO:0009639//response to red or far red light;GO:0009827//plant-type cell wall modification;GO:0044763//single-organism cellular process;GO:0048646//anatomical structure formation involved in morphogenesis;GO:0050794//regulation of cellular process
MSTRG.107566	RPS6B	40S ribosomal protein S6-like [Camellia sinensis]	Genetic Information Processing	Translation	ko03010//Ribosome	K02991	GO:0005911//cell-cell junction;GO:0015935//small ribosomal subunit;GO:0016020//membrane;GO:0043231//intracellular membrane-bounded organelle	-	GO:0003006//developmental process involved in reproduction;GO:0009725//response to hormone;GO:0010467//gene expression
MSTRG.107570	RPS29A	PREDICTED: 40S ribosomal [Prunus dulcis]	Genetic Information Processing	Translation	ko03010//Ribosome	K02980	GO:0044391//ribosomal subunit	GO:0005198//structural molecule activity;GO:0043169//cation binding	GO:0010467//gene expression
MSTRG.107577	--	PREDICTED: transposon, partial [Prunus dulcis]	-	-	-	-	-	-	-
MSTRG.107586	ARL8A	ADP-ribosylation factor-like protein 8A isoform X2 [Gossypium australe]	-	-	-	-	-	-	-
MSTRG.107599	--	Angiogenin-2 like [Actinidia chinensis var. chinensis] [Actinidia chinensis]	-	-	-	-	-	-	-
MSTRG.107604	SCPL18	serine carboxypeptidase-like 7 [Quercus lobata]	-	-	-	-	-	GO:0016787//hydrolase activity	-
MSTRG.107605	SCPL18	serine carboxypeptidase-like 18 isoform X2 [Camellia sinensis]	-	-	-	-	-	GO:0016787//hydrolase activity	-
MSTRG.107610	--	uncharacterized WD repeat-containing protein C17D11.16 [Camellia sinensis]	-	-	-	-	GO:0043231//intracellular membrane-bounded organelle	GO:0016740//transferase activity	GO:0016570//histone modification
MSTRG.107611	At5g11960	probable magnesium transporter NIPA9 isoform X1 [Camellia sinensis]	-	-	-	-	GO:0031224//intrinsic component of membrane	GO:0046873//metal ion transmembrane transporter activity	GO:0070838//divalent metal ion transport
MSTRG.107617	--	-	-	-	-	-	-	-	-
MSTRG.107620	--	uncharacterized protein LOC114290407 [Camellia sinensis]	-	-	-	-	-	-	-
MSTRG.107629	--	DCN1-like protein [Actinidia chinensis var. chinensis] [Actinidia chinensis]	-	-	-	-	-	-	-
MSTRG.107630	MOR1	phosphatidylinositol 3,4,5-trisphosphate 3-phosphatase and protein-tyrosine-phosphatase PTEN1-like [Camellia sinensis]	-	-	-	-	GO:0005911//cell-cell junction;GO:0015630//microtubule cytoskeleton;GO:0030863//cortical cytoskeleton	GO:0015631//tubulin binding	GO:0000919//cell plate assembly;GO:0009606//tropism;GO:0015031//protein transport;GO:0016458//gene silencing;GO:0034968//histone lysine methylation;GO:0051726//regulation of cell cycle;GO:0070192//chromosome organization involved in meiotic cell cycle
MSTRG.107631	--	-	-	-	-	-	-	-	-
MSTRG.107633	--	uncharacterized protein LOC114290407 [Camellia sinensis]	-	-	-	-	-	-	-
MSTRG.107634	--	-	-	-	-	-	-	-	-
MSTRG.107635	--	WD repeat-containing protein 26 homolog [Camellia sinensis]	-	-	-	-	-	-	-
MSTRG.107639	--	-	-	-	-	-	-	-	-
MSTRG.107644	--	Peroxidase [Actinidia chinensis var. chinensis] [Actinidia chinensis]	-	-	-	-	-	-	-
MSTRG.107645	--	uncharacterized protein LOC114290407 [Camellia sinensis]	-	-	-	-	-	-	-
MSTRG.107646	--	hypothetical protein TEA_003474 [Camellia sinensis var. sinensis] [Camellia sinensis]	-	-	-	-	-	-	-
MSTRG.107656	--	protein INVOLVED IN DE NOVO 2-like isoform X1 [Camellia sinensis]	-	-	-	-	-	-	-
MSTRG.107657	--	factor of DNA methylation 4-like [Camellia sinensis]	-	-	-	-	-	-	-
MSTRG.107670	OEP16	outer envelope pore protein 16, chloroplastic [Camellia sinensis]	-	-	-	-	GO:0009527//plastid outer membrane;GO:0016021//integral component of membrane;GO:0036338//viral membrane	GO:0008320//protein transmembrane transporter activity;GO:0022829//wide pore channel activity;GO:0046943//carboxylic acid transmembrane transporter activity;GO:0046983//protein dimerization activity	GO:0001101//response to acid chemical;GO:0006950//response to stress;GO:0009617//response to bacterium;GO:0009746//response to hexose;GO:0034285//response to disaccharide;GO:0044743//intracellular protein transmembrane import
MSTRG.107675	--	-	-	-	-	-	-	-	-
MSTRG.107676	--	-	-	-	-	-	-	-	-
MSTRG.107678	--	trafficking protein particle complex subunit 1 [Camellia sinensis]	-	-	-	-	-	-	-
MSTRG.107681	--	phosphatidylinositol/phosphatidylcholine transfer protein SFH8-like isoform X2 [Camellia sinensis]	-	-	-	-	-	-	-
MSTRG.10770	TPL	topless-related protein 1-like [Camellia sinensis]	-	-	-	-	-	-	-
MSTRG.107700	--	agmatine deiminase isoform X3 [Camellia sinensis]	-	-	-	-	GO:0043231//intracellular membrane-bounded organelle	GO:0016813//hydrolase activity, acting on carbon-nitrogen (but not peptide) bonds, in linear amidines	GO:0003006//developmental process involved in reproduction;GO:0006525//arginine metabolic process;GO:0006596//polyamine biosynthetic process
MSTRG.107706	ECA3	calcium pump4 [Zea mays]	-	-	-	-	GO:0005789//endoplasmic reticulum membrane;GO:0010008//endosome membrane;GO:0031224//intrinsic component of membrane;GO:0031984//organelle subcompartment	GO:0005515//protein binding;GO:0019829//cation-transporting ATPase activity;GO:0032550//purine ribonucleoside binding;GO:0043169//cation binding	GO:0006816//calcium ion transport;GO:0006828//manganese ion transport;GO:0044767//single-organism developmental process;GO:0048193//Golgi vesicle transport;GO:0055076//transition metal ion homeostasis;GO:0061024//membrane organization
MSTRG.107710	ALPHA-ADR	AP-2 complex subunit alpha-1-like [Camellia sinensis]	Cellular Processes	Transport and catabolism	ko04144//Endocytosis	K11824	GO:0030119//AP-type membrane coat adaptor complex	GO:0022892//substrate-specific transporter activity	GO:0015031//protein transport
MSTRG.107713	ALPHA-ADR	AP-2 complex subunit alpha-2, partial [Mucuna pruriens]	Cellular Processes	Transport and catabolism	ko04144//Endocytosis	K11824	GO:0030119//AP-type membrane coat adaptor complex	GO:0022892//substrate-specific transporter activity	GO:0015031//protein transport
MSTRG.107722	PTM	DDT domain-containing protein PTM-like isoform X3 [Camellia sinensis]	-	-	-	-	-	-	-
MSTRG.107737	--	uncharacterized protein LOC114260848 isoform X8 [Camellia sinensis]	-	-	-	-	-	-	-
MSTRG.10774	PRP19B	monocopper oxidase-like protein SKU5 isoform X2 [Camellia sinensis]	Genetic Information Processing;Genetic Information Processing	Transcription;Folding, sorting and degradation	ko03040//Spliceosome;ko04120//Ubiquitin mediated proteolysis	K10599;K10599	GO:0005576//extracellular region;GO:0005618//cell wall;GO:0005911//cell-cell junction;GO:0031090//organelle membrane;GO:0031225//anchored component of membrane	GO:0016682//oxidoreductase activity, acting on diphenols and related substances as donors, oxygen as acceptor;GO:0046872//metal ion binding	GO:0009826//unidimensional cell growth;GO:0010053//root epidermal cell differentiation;GO:0043479//pigment accumulation in tissues in response to UV light;GO:0044711//single-organism biosynthetic process;GO:0045229//external encapsulating structure organization;GO:0048588//developmental cell growth;GO:0051273//beta-glucan metabolic process;GO:0065008//regulation of biological quality
MSTRG.107740	--	hypothetical protein TEA_006260 [Camellia sinensis var. sinensis] [Camellia sinensis]	-	-	-	-	-	-	-
MSTRG.107746	NLP3	omega-amidase NIT2, partial [Striga asiatica]	Metabolism;Metabolism	Global and overview maps;Amino acid metabolism	ko01100//Metabolic pathways;ko00250//Alanine, aspartate and glutamate metabolism	K13566;K13566	-	GO:0016740//transferase activity	-
MSTRG.107747	--	-	-	-	-	-	-	-	-
MSTRG.107750	INVA	acid beta-fructofuranosidase-like [Camellia sinensis]	Metabolism;Metabolism;Metabolism;Metabolism	Global and overview maps;Global and overview maps;Carbohydrate metabolism;Carbohydrate metabolism	ko01100//Metabolic pathways;ko01110//Biosynthesis of secondary metabolites;ko00500//Starch and sucrose metabolism;ko00052//Galactose metabolism	K01193;K01193;K01193;K01193	GO:0005618//cell wall;GO:0005773//vacuole	GO:0004564//beta-fructofuranosidase activity;GO:0016289//CoA hydrolase activity	GO:0000041//transition metal ion transport;GO:0005984//disaccharide metabolic process;GO:0006575//cellular modified amino acid metabolic process;GO:0006595//polyamine metabolic process;GO:0006970//response to osmotic stress;GO:0006996//organelle organization;GO:0009267//cellular response to starvation;GO:0009699//phenylpropanoid biosynthetic process;GO:0009739//response to gibberellin;GO:0009755/…
MSTRG.107751	LPAT2	1-acyl-sn-glycerol-3-phosphate acyltransferase 2 isoform C [Glycine soja]	Metabolism;Metabolism;Metabolism;Metabolism	Global and overview maps;Global and overview maps;Lipid metabolism;Lipid metabolism	ko01100//Metabolic pathways;ko01110//Biosynthesis of secondary metabolites;ko00564//Glycerophospholipid metabolism;ko00561//Glycerolipid metabolism	K13523;K13523;K13523;K13523	GO:0031090//organelle membrane;GO:0031224//intrinsic component of membrane;GO:0043231//intracellular membrane-bounded organelle	GO:0000166//nucleotide binding;GO:0005515//protein binding;GO:0016411//acylglycerol O-acyltransferase activity;GO:0016616//oxidoreductase activity, acting on the CH-OH group of donors, NAD or NADP as acceptor;GO:0043169//cation binding;GO:0051536//iron-sulfur cluster binding	GO:0044707//single-multicellular organism process;GO:0046341//CDP-diacylglycerol metabolic process;GO:0046471//phosphatidylglycerol metabolic process
MSTRG.107767	--	hypothetical protein TEA_014551 [Camellia sinensis var. sinensis] [Camellia sinensis]	-	-	-	-	-	-	-
MSTRG.107769	--	uncharacterized protein LOC114321310 [Camellia sinensis]	-	-	-	-	-	-	-
MSTRG.10777	--	-	-	-	-	-	-	-	-
MSTRG.107771	--	-	-	-	-	-	-	-	-
MSTRG.107774	--	nuclear transcription factor Y subunit A-1-like isoform X2 [Camellia sinensis]	-	-	-	-	-	-	GO:0009793//embryo development ending in seed dormancy;GO:0050789//regulation of biological process
MSTRG.107783	TULP10	tubby-like F-box protein 8 [Camellia sinensis]	-	-	-	-	GO:0016020//membrane;GO:0043231//intracellular membrane-bounded organelle;GO:0044444//cytoplasmic part	GO:0042578//phosphoric ester hydrolase activity	GO:0006865//amino acid transport;GO:0010468//regulation of gene expression;GO:0016482//cytoplasmic transport;GO:0032412//regulation of ion transmembrane transporter activity;GO:0032446//protein modification by small protein conjugation;GO:0051707//response to other organism
MSTRG.107789	POPTRDRAFT_821063	alanine--tRNA ligase, chloroplastic/mitochondrial [Camellia sinensis]	Genetic Information Processing	Translation	ko00970//Aminoacyl-tRNA biosynthesis	K01872	GO:0009536//plastid	GO:0003676//nucleic acid binding;GO:0004672//protein kinase activity;GO:0016876//ligase activity, forming aminoacyl-tRNA and related compounds;GO:0043167//ion binding	GO:0006412//translation;GO:0016310//phosphorylation;GO:0043039//tRNA aminoacylation
MSTRG.107794	RBP47B'	polyadenylate-binding protein RBP47B'-like [Camellia sinensis]	-	-	-	-	GO:0036464//cytoplasmic ribonucleoprotein granule;GO:0043231//intracellular membrane-bounded organelle	GO:0070717//poly-purine tract binding	GO:0006396//RNA processing;GO:0009408//response to heat;GO:0009409//response to cold
MSTRG.107795	--	-	-	-	-	-	-	-	-
MSTRG.107800	RPT4A	DUF724 domain-containing protein 3-like isoform X4 [Camellia sinensis]	Genetic Information Processing	Folding, sorting and degradation	ko03050//Proteasome	K03064	GO:0005911//cell-cell junction;GO:0016020//membrane;GO:0030312//external encapsulating structure;GO:0043231//intracellular membrane-bounded organelle;GO:0043232//intracellular non-membrane-bounded organelle;GO:0043234//protein complex;GO:0044444//cytoplasmic part	GO:0032550//purine ribonucleoside binding;GO:0042623//ATPase activity, coupled	GO:0006511//ubiquitin-dependent protein catabolic process;GO:0050896//response to stimulus
MSTRG.107805	--	calcineurin B-like protein 9 [Camellia sinensis]	Cellular Processes	Transport and catabolism	ko04136//Autophagy - other eukaryotes	K19730	-	-	-
MSTRG.107816	AGP23	arabinogalactan protein 23-like [Camellia sinensis]	-	-	-	-	GO:0016020//membrane	-	-
MSTRG.107819	--	probable carboxylesterase 12 [Camellia sinensis]	-	-	-	-	-	-	-
MSTRG.107822	HIPP39	heavy metal-associated isoprenylated plant protein 39-like [Camellia sinensis]	-	-	-	-	-	GO:0043169//cation binding	GO:0006812//cation transport
MSTRG.10786	--	zinc finger BED domain-containing protein RICESLEEPER 1-like [Camellia sinensis]	-	-	-	-	-	-	-
MSTRG.107860	ABCD1	LOW QUALITY PROTEIN: ABC transporter D family member 1-like [Camellia sinensis]	-	-	-	-	GO:0031224//intrinsic component of membrane	GO:0032550//purine ribonucleoside binding;GO:0042626//ATPase activity, coupled to transmembrane movement of substances	GO:0015893//drug transport;GO:0044763//single-organism cellular process
MSTRG.107865	--	cysteine-rich and transmembrane domain-containing protein WIH1-like [Camellia sinensis]	-	-	-	-	-	-	-
MSTRG.107868	--	-	-	-	-	-	-	-	-
MSTRG.107869	HMGB2	high mobility group B protein 3-like [Camellia sinensis]	-	-	-	-	-	-	-
MSTRG.10787	KIN4A	kinesin-like protein KIN-4A [Camellia sinensis]	-	-	-	-	GO:0005875//microtubule associated complex	GO:0003774//motor activity;GO:0015631//tubulin binding;GO:0032550//purine ribonucleoside binding	GO:0000097//sulfur amino acid biosynthetic process;GO:0007017//microtubule-based process;GO:0008380//RNA splicing;GO:0030198//extracellular matrix organization;GO:0048509//regulation of meristem development
MSTRG.107870	LRR1	LOW QUALITY PROTEIN: leucine-rich repeat protein 1-like [Camellia sinensis]	-	-	-	-	GO:0016020//membrane	GO:0004672//protein kinase activity;GO:0016491//oxidoreductase activity	GO:0006090//pyruvate metabolic process;GO:0006796//phosphate-containing compound metabolic process;GO:0006970//response to osmotic stress;GO:0006996//organelle organization;GO:0009814//defense response, incompatible interaction;GO:0010038//response to metal ion;GO:0033554//cellular response to stress;GO:0042044//fluid transport;GO:0042743//hydrogen peroxide metabolic process;GO:0044238//primary m…
MSTRG.107890	--	ranBP2-type zinc finger protein At1g67325-like isoform X1 [Camellia sinensis]	-	-	-	-	GO:0009536//plastid	GO:0046872//metal ion binding	-
MSTRG.107896	NTF2B	nuclear transport factor 2B-like [Camellia sinensis]	-	-	-	-	GO:0012505//endomembrane system;GO:0016020//membrane;GO:0043231//intracellular membrane-bounded organelle;GO:0044444//cytoplasmic part	GO:0017016//Ras GTPase binding;GO:0022892//substrate-specific transporter activity	GO:0006625//protein targeting to peroxisome;GO:0006865//amino acid transport;GO:0015672//monovalent inorganic cation transport;GO:0015748//organophosphate ester transport;GO:0030001//metal ion transport;GO:0043067//regulation of programmed cell death;GO:0048193//Golgi vesicle transport;GO:0051049//regulation of transport;GO:0061024//membrane organization
MSTRG.107897	NTF2A	nuclear transport factor 2B-like [Camellia sinensis]	-	-	-	-	GO:0012505//endomembrane system;GO:0016020//membrane;GO:0043231//intracellular membrane-bounded organelle;GO:0044444//cytoplasmic part	GO:0017016//Ras GTPase binding;GO:0022892//substrate-specific transporter activity	GO:0006625//protein targeting to peroxisome;GO:0006865//amino acid transport;GO:0015672//monovalent inorganic cation transport;GO:0015748//organophosphate ester transport;GO:0030001//metal ion transport;GO:0043067//regulation of programmed cell death;GO:0048193//Golgi vesicle transport;GO:0051049//regulation of transport;GO:0061024//membrane organization
MSTRG.107899	At1g67690	probable thimet oligopeptidase isoform X2 [Camellia sinensis]	-	-	-	-	-	GO:0043169//cation binding;GO:0070011//peptidase activity, acting on L-amino acid peptides	GO:0003006//developmental process involved in reproduction;GO:0006089//lactate metabolic process;GO:0006464//cellular protein modification process;GO:0031497//chromatin assembly;GO:0048580//regulation of post-embryonic development;GO:0051726//regulation of cell cycle;GO:0070192//chromosome organization involved in meiotic cell cycle
MSTRG.107900	LOG3	PREDICTED: cytokinin riboside 5'-monophosphate phosphoribohydrolase LOG3-like [Raphanus sativus]	-	-	-	-	-	-	-
MSTRG.107901	--	-	-	-	-	-	-	-	-
MSTRG.107910	NTF2B	nuclear transport factor 2B-like [Camellia sinensis]	-	-	-	-	GO:0012505//endomembrane system;GO:0016020//membrane;GO:0043231//intracellular membrane-bounded organelle;GO:0044444//cytoplasmic part	GO:0017016//Ras GTPase binding;GO:0022892//substrate-specific transporter activity	GO:0006625//protein targeting to peroxisome;GO:0006865//amino acid transport;GO:0015672//monovalent inorganic cation transport;GO:0015748//organophosphate ester transport;GO:0030001//metal ion transport;GO:0043067//regulation of programmed cell death;GO:0048193//Golgi vesicle transport;GO:0051049//regulation of transport;GO:0061024//membrane organization
MSTRG.107914	--	stress-associated endoplasmic reticulum protein 2-like [Camellia sinensis]	-	-	-	-	GO:0043231//intracellular membrane-bounded organelle	-	GO:0006950//response to stress
MSTRG.107920	CAB7	chlorophyll a-b binding protein 7, chloroplastic [Camellia sinensis]	Metabolism;Metabolism	Global and overview maps;Energy metabolism	ko01100//Metabolic pathways;ko00196//Photosynthesis - antenna proteins	K08908;K08908	GO:0009521//photosystem;GO:0031224//intrinsic component of membrane;GO:0031976//plastid thylakoid;GO:0044434//chloroplast part	GO:0043169//cation binding;GO:0046906//tetrapyrrole binding	GO:0006091//generation of precursor metabolites and energy;GO:0006139//nucleobase-containing compound metabolic process;GO:0006464//cellular protein modification process;GO:0006796//phosphate-containing compound metabolic process;GO:0006812//cation transport;GO:0019637//organophosphate metabolic process;GO:0043436//oxoacid metabolic process;GO:0044249//cellular biosynthetic process;GO:0044711//si…
MSTRG.107924	ermp1	endoplasmic reticulum metallopeptidase 1 [Camellia sinensis]	-	-	-	-	GO:0005840//ribosome;GO:0043231//intracellular membrane-bounded organelle	-	GO:0000723//telomere maintenance;GO:0007059//chromosome segregation;GO:0009653//anatomical structure morphogenesis;GO:0010212//response to ionizing radiation;GO:0032844//regulation of homeostatic process;GO:0033043//regulation of organelle organization;GO:0070192//chromosome organization involved in meiotic cell cycle
MSTRG.107925	--	-	-	-	-	-	-	-	-
MSTRG.107928	--	-	-	-	-	-	-	-	-
MSTRG.107942	--	disease resistance protein At4g27190-like [Camellia sinensis]	-	-	-	-	-	-	-
MSTRG.107945	--	disease resistance protein At4g27190-like [Camellia sinensis]	-	-	-	-	-	-	-
MSTRG.107949	--	disease resistance protein At4g27190-like [Camellia sinensis]	-	-	-	-	-	-	-
MSTRG.107952	MORC7	protein MICRORCHIDIA 4-like isoform X1 [Camellia sinensis]	-	-	-	-	-	-	-
MSTRG.107956	POPTRDRAFT_821063	alanine--tRNA ligase, chloroplastic/mitochondrial [Camellia sinensis]	Genetic Information Processing	Translation	ko00970//Aminoacyl-tRNA biosynthesis	K01872	GO:0009532//plastid stroma	GO:0003723//RNA binding;GO:0004812//aminoacyl-tRNA ligase activity;GO:0032550//purine ribonucleoside binding;GO:0046914//transition metal ion binding	GO:0000959//mitochondrial RNA metabolic process;GO:0003006//developmental process involved in reproduction;GO:0006006//glucose metabolic process;GO:0006090//pyruvate metabolic process;GO:0006405//RNA export from nucleus;GO:0006418//tRNA aminoacylation for protein translation;GO:0006498//N-terminal protein lipidation;GO:0006970//response to osmotic stress;GO:0010038//response to metal ion;GO:00198…
MSTRG.107966	RPL38A	60S ribosomal protein L38-like [Camellia sinensis]	Genetic Information Processing	Translation	ko03010//Ribosome	K02923	GO:0015934//large ribosomal subunit	-	GO:0010467//gene expression;GO:0022613//ribonucleoprotein complex biogenesis
MSTRG.10797	IWS1	protein IWS1 homolog 1-like [Camellia sinensis]	-	-	-	-	GO:0043231//intracellular membrane-bounded organelle	GO:0008135//translation factor activity, RNA binding	GO:0006355//regulation of transcription, DNA-templated;GO:0006486//protein glycosylation;GO:0006605//protein targeting;GO:0009696//salicylic acid metabolic process;GO:0009814//defense response, incompatible interaction;GO:0016192//vesicle-mediated transport;GO:0043401//steroid hormone mediated signaling pathway;GO:0061024//membrane organization
MSTRG.107971	--	ribonuclease h protein [Artemisia annua]	-	-	-	-	-	-	-
MSTRG.107996	VHA-B2	PREDICTED: V-type proton ATPase subunit B 2-like [Camelina sativa]	Metabolism;Metabolism;Cellular Processes	Global and overview maps;Energy metabolism;Transport and catabolism	ko01100//Metabolic pathways;ko00190//Oxidative phosphorylation;ko04145//Phagosome	K02147;K02147;K02147	GO:0031090//organelle membrane;GO:0033176//proton-transporting V-type ATPase complex;GO:0043231//intracellular membrane-bounded organelle	GO:0003824//catalytic activity;GO:0022857//transmembrane transporter activity;GO:0032550//purine ribonucleoside binding	GO:0009150//purine ribonucleotide metabolic process;GO:0015988//energy coupled proton transmembrane transport, against electrochemical gradient
MSTRG.108001	PTAC14	PREDICTED: protein PLASTID TRANSCRIPTIONALLY ACTIVE 14 isoform X3 [Prunus mume]	-	-	-	-	GO:0000229//cytoplasmic chromosome;GO:0009536//plastid	-	GO:0006355//regulation of transcription, DNA-templated;GO:0006605//protein targeting;GO:0009657//plastid organization;GO:0009886//post-embryonic morphogenesis;GO:0034660//ncRNA metabolic process;GO:0046471//phosphatidylglycerol metabolic process
MSTRG.108010	--	L10-interacting MYB domain-containing protein-like isoform X2 [Camellia sinensis]	-	-	-	-	-	-	-
MSTRG.108013	--	protein ACCUMULATION AND REPLICATION OF CHLOROPLASTS 3 [Camellia sinensis]	-	-	-	-	GO:0009527//plastid outer membrane;GO:0009532//plastid stroma;GO:0031312//extrinsic component of organelle membrane	GO:0005515//protein binding;GO:0016772//transferase activity, transferring phosphorus-containing groups	GO:0006796//phosphate-containing compound metabolic process;GO:0009658//chloroplast organization
MSTRG.108014	KIN7G	kinesin-like protein KIN-7F isoform X3 [Camellia sinensis]	-	-	-	-	GO:0015630//microtubule cytoskeleton;GO:0043234//protein complex;GO:0044430//cytoskeletal part	GO:0003774//motor activity;GO:0036094//small molecule binding;GO:0097159//organic cyclic compound binding;GO:1901363//heterocyclic compound binding	-
MSTRG.108017	--	transmembrane protein [Gossypium australe]	-	-	-	-	GO:0043231//intracellular membrane-bounded organelle	-	-
MSTRG.10802	DAD1	dolichyl-diphosphooligosaccharide--protein glycosyltransferase subunit DAD1 [Camellia sinensis]	Metabolism;Genetic Information Processing;Metabolism;Metabolism	Global and overview maps;Folding, sorting and degradation;Glycan biosynthesis and metabolism;Glycan biosynthesis and metabolism	ko01100//Metabolic pathways;ko04141//Protein processing in endoplasmic reticulum;ko00510//N-Glycan biosynthesis;ko00513//Various types of N-glycan biosynthesis	K12668;K12668;K12668;K12668	GO:0031090//organelle membrane;GO:0031224//intrinsic component of membrane;GO:0043231//intracellular membrane-bounded organelle	GO:0004576//oligosaccharyl transferase activity	GO:0006464//cellular protein modification process;GO:0043067//regulation of programmed cell death
MSTRG.108022	ABCA1	ABC transporter A family member 1 isoform X4 [Camellia sinensis]	Environmental Information Processing	Membrane transport	ko02010//ABC transporters	K05643	GO:0031090//organelle membrane	GO:0036094//small molecule binding;GO:0042626//ATPase activity, coupled to transmembrane movement of substances;GO:0046943//carboxylic acid transmembrane transporter activity;GO:0097159//organic cyclic compound binding;GO:1901363//heterocyclic compound binding	GO:0006486//protein glycosylation;GO:0044765//single-organism transport
MSTRG.108023	ESP1	separase-like [Camellia sinensis]	-	-	-	-	GO:0015630//microtubule cytoskeleton;GO:0043231//intracellular membrane-bounded organelle	GO:0005488//binding;GO:0016787//hydrolase activity	GO:0000723//telomere maintenance;GO:0000904//cell morphogenesis involved in differentiation;GO:0001101//response to acid chemical;GO:0006281//DNA repair;GO:0006310//DNA recombination;GO:0006342//chromatin silencing;GO:0006461//protein complex assembly;GO:0007063//regulation of sister chromatid cohesion;GO:0009409//response to cold;GO:0009617//response to bacterium;GO:0009639//response to red or f…
MSTRG.108024	--	integrator complex subunit 9 isoform X5 [Camellia sinensis]	-	-	-	-	-	-	-
MSTRG.108026	--	exocyst complex component SEC5A-like isoform X2 [Camellia sinensis]	-	-	-	-	-	-	GO:0006892//post-Golgi vesicle-mediated transport
MSTRG.108027	TOP2	DNA topoisomerase 2-like isoform X1 [Camellia sinensis]	-	-	-	-	-	-	-
MSTRG.108038	At5g45780	LRR-RLK [Vernicia montana]	-	-	-	-	GO:0031224//intrinsic component of membrane	GO:0004713//protein tyrosine kinase activity;GO:0016628//oxidoreductase activity, acting on the CH-CH group of donors, NAD or NADP as acceptor;GO:0032550//purine ribonucleoside binding	GO:0000226//microtubule cytoskeleton organization;GO:0003006//developmental process involved in reproduction;GO:0006468//protein phosphorylation;GO:0006950//response to stress;GO:0016032//viral process;GO:0044710//single-organism metabolic process;GO:0048509//regulation of meristem development
MSTRG.108040	--	-	-	-	-	-	-	-	-
MSTRG.108053	--	protein ORANGE, chloroplastic-like [Camellia sinensis]	-	-	-	-	-	-	GO:0009657//plastid organization;GO:0016119//carotene metabolic process
MSTRG.108058	--	-	-	-	-	-	-	-	-
MSTRG.108063	ptrB	Prolyl oligopeptidase family protein [Zea mays]	-	-	-	-	GO:0009536//plastid	GO:0008236//serine-type peptidase activity	GO:0019538//protein metabolic process
MSTRG.108065	AXL1	phosphatidylglycerol/phosphatidylinositol transfer protein precursor [Camellia sinensis]	-	-	-	-	-	-	-
MSTRG.108066	--	ADP-ribosylation factor isoform X4 [Elaeis guineensis]	-	-	-	-	GO:0043231//intracellular membrane-bounded organelle	GO:0003824//catalytic activity;GO:0032550//purine ribonucleoside binding	GO:0015031//protein transport;GO:0035556//intracellular signal transduction
MSTRG.108077	gpn3	GPN-loop GTPase 3-like isoform X4 [Camellia sinensis]	-	-	-	-	GO:0015630//microtubule cytoskeleton	GO:0003824//catalytic activity;GO:0032550//purine ribonucleoside binding	GO:0000278//mitotic cell cycle;GO:0003006//developmental process involved in reproduction
MSTRG.108086	RZPF34	E3 ubiquitin-protein ligase RZFP34-like isoform X2 [Camellia sinensis]	Genetic Information Processing	Folding, sorting and degradation	ko04120//Ubiquitin mediated proteolysis	K10144	-	GO:0043169//cation binding	-
MSTRG.108099	KIN4C	kinesin-like protein KIN-4C [Camellia sinensis]	-	-	-	-	GO:0005875//microtubule associated complex;GO:0005911//cell-cell junction	GO:0003774//motor activity;GO:0015631//tubulin binding;GO:0032550//purine ribonucleoside binding	GO:0007017//microtubule-based process;GO:1902410//mitotic cytokinetic process
MSTRG.108106	Os02g0491800	Germin [Trema orientale]	-	-	-	-	-	GO:0003824//catalytic activity;GO:0046914//transition metal ion binding	GO:0006801//superoxide metabolic process;GO:0044710//single-organism metabolic process
MSTRG.10812	ARCA	guanine nucleotide-binding protein subunit beta-like protein [Camellia sinensis]	-	-	-	-	GO:0005840//ribosome;GO:0009536//plastid;GO:0016020//membrane;GO:0043234//protein complex	GO:0005515//protein binding;GO:0016740//transferase activity	GO:0003006//developmental process involved in reproduction;GO:0006006//glucose metabolic process;GO:0006090//pyruvate metabolic process;GO:0006221//pyrimidine nucleotide biosynthetic process;GO:0006970//response to osmotic stress;GO:0009451//RNA modification;GO:0009737//response to abscisic acid;GO:0009746//response to hexose;GO:0009755//hormone-mediated signaling pathway;GO:0010038//response to …
MSTRG.108120	At5g55050	GDSL esterase/lipase At5g55050-like [Camellia sinensis]	-	-	-	-	-	GO:0016788//hydrolase activity, acting on ester bonds	GO:0006629//lipid metabolic process
MSTRG.10815	--	hypothetical protein TEA_021894 [Camellia sinensis var. sinensis] [Camellia sinensis]	-	-	-	-	-	-	-
MSTRG.108150	MAP65-1	65-kDa microtubule-associated protein 1 isoform X2 [Camellia sinensis]	-	-	-	-	GO:0005819//spindle;GO:0043231//intracellular membrane-bounded organelle;GO:0055028//cortical microtubule	GO:0015631//tubulin binding	GO:0000097//sulfur amino acid biosynthetic process;GO:0006997//nucleus organization;GO:0007015//actin filament organization;GO:0010629//negative regulation of gene expression;GO:0016192//vesicle-mediated transport;GO:0016571//histone methylation;GO:0030243//cellulose metabolic process;GO:0030865//cortical cytoskeleton organization;GO:0031112//positive regulation of microtubule polymerization or d…
MSTRG.10817	HT1	serine/threonine/tyrosine-protein kinase HT1-like [Camellia sinensis]	-	-	-	-	-	GO:0004672//protein kinase activity;GO:0032550//purine ribonucleoside binding	GO:0006464//cellular protein modification process;GO:0006796//phosphate-containing compound metabolic process;GO:0050794//regulation of cellular process
MSTRG.108182	--	Phycobilisome rod-core linker polypeptide CpcG2 like [Actinidia chinensis var. chinensis] [Actinidia chinensis]	-	-	-	-	-	-	-
MSTRG.108185	AOG	abscisate beta-glucosyltransferase-like [Camellia sinensis]	Metabolism;Metabolism;Metabolism	Global and overview maps;Global and overview maps;Metabolism of terpenoids and polyketides	ko01100//Metabolic pathways;ko01110//Biosynthesis of secondary metabolites;ko00906//Carotenoid biosynthesis	K14595;K14595;K14595	-	GO:0016757//transferase activity, transferring glycosyl groups	-
MSTRG.108186	--	magnesium-translocating P-type ATPase [Medicago truncatula]	Genetic Information Processing;Cellular Processes	Translation;Transport and catabolism	ko03015//mRNA surveillance pathway;ko04136//Autophagy - other eukaryotes	K04382;K04382	GO:0016020//membrane	GO:0016787//hydrolase activity;GO:0043167//ion binding	-
MSTRG.108206	CTHT_0041970.1	protein N-terminal and lysine N-methyltransferase EFM7 [Camellia sinensis]	-	-	-	-	-	-	-
MSTRG.108222	--	Serine-rich adhesin for platelets like [Actinidia chinensis var. chinensis] [Actinidia chinensis]	-	-	-	-	-	-	-
MSTRG.108226	--	transcription factor MafB-like [Camellia sinensis]	-	-	-	-	-	-	-
MSTRG.108228	HSP90-6	heat shock protein 90-6, mitochondrial isoform X2 [Camellia sinensis]	Organismal Systems;Genetic Information Processing	Environmental adaptation;Folding, sorting and degradation	ko04626//Plant-pathogen interaction;ko04141//Protein processing in endoplasmic reticulum	K09487;K09487	GO:0009526//plastid envelope;GO:0009532//plastid stroma;GO:0031090//organelle membrane	GO:0005515//protein binding;GO:0032550//purine ribonucleoside binding	GO:0001101//response to acid chemical;GO:0003006//developmental process involved in reproduction;GO:0006970//response to osmotic stress;GO:0009416//response to light stimulus;GO:0009657//plastid organization;GO:0044267//cellular protein metabolic process;GO:0044743//intracellular protein transmembrane import
MSTRG.10826	SYP31	syntaxin-31-like isoform X1 [Camellia sinensis]	Genetic Information Processing	Folding, sorting and degradation	ko04130//SNARE interactions in vesicular transport	K08490	-	-	-
MSTRG.108272	--	Vesicle-associated protein 2-2, N-terminally processed like [Actinidia chinensis var. chinensis] [Actinidia chinensis]	-	-	-	-	-	-	-
MSTRG.108279	--	EMBRYO SURROUNDING FACTOR 1.1 like [Actinidia chinensis var. chinensis] [Actinidia chinensis]	-	-	-	-	-	-	-
MSTRG.10828	--	hypothetical protein COLO4_04085 [Corchorus olitorius]	-	-	-	-	-	-	-
MSTRG.108292	--	-	-	-	-	-	-	-	-
MSTRG.10831	--	tRNA(His) guanylyltransferase 1-like [Camellia sinensis]	-	-	-	-	-	-	-
MSTRG.108310	--	uncharacterized protein LOC114259048 [Camellia sinensis]	-	-	-	-	-	-	-
MSTRG.108321	ABCC10	Activating transcription factor 7-interacting protein like [Actinidia chinensis var. chinensis] [Actinidia chinensis]	-	-	-	-	GO:0031224//intrinsic component of membrane	GO:0015405//P-P-bond-hydrolysis-driven transmembrane transporter activity;GO:0016628//oxidoreductase activity, acting on the CH-CH group of donors, NAD or NADP as acceptor;GO:0017111//nucleoside-triphosphatase activity;GO:0032550//purine ribonucleoside binding	GO:0044710//single-organism metabolic process;GO:0044763//single-organism cellular process;GO:0051234//establishment of localization
MSTRG.108324	--	-	-	-	-	-	-	-	-
MSTRG.108326	--	B-box zinc finger protein 19-like [Camellia sinensis]	-	-	-	-	-	-	-
MSTRG.108342	YIF1B	Yif1 family [Parasponia andersonii]	-	-	-	-	GO:0031224//intrinsic component of membrane	-	GO:0006810//transport
MSTRG.108344	--	hypothetical protein TEA_017415 [Camellia sinensis var. sinensis] [Camellia sinensis]	-	-	-	-	-	-	-
MSTRG.108347	DMR6	hyoscyamine 6-dioxygenase-like [Camellia sinensis]	-	-	-	-	-	GO:0016706//oxidoreductase activity, acting on paired donors, with incorporation or reduction of molecular oxygen, 2-oxoglutarate as one donor, and incorporation of one atom each of oxygen into both donors;GO:0043169//cation binding	GO:0044710//single-organism metabolic process
MSTRG.108364	--	-	-	-	-	-	-	-	-
MSTRG.108382	--	glucan endo-1,3-beta-glucosidase 14-like [Camellia sinensis]	-	-	-	-	GO:0030312//external encapsulating structure;GO:0031225//anchored component of membrane;GO:0043231//intracellular membrane-bounded organelle	GO:0008422//beta-glucosidase activity	GO:0006605//protein targeting;GO:0006950//response to stress;GO:0009755//hormone-mediated signaling pathway;GO:0043067//regulation of programmed cell death;GO:0044238//primary metabolic process
MSTRG.108386	CKL4	casein kinase 1-like protein 4 isoform X2 [Camellia sinensis]	-	-	-	-	-	GO:0004672//protein kinase activity;GO:0032550//purine ribonucleoside binding	GO:0006464//cellular protein modification process;GO:0006796//phosphate-containing compound metabolic process
MSTRG.108396	--	WD repeat-containing protein 91 homolog isoform X2 [Camellia sinensis]	-	-	-	-	-	GO:0000166//nucleotide binding;GO:0016614//oxidoreductase activity, acting on CH-OH group of donors	GO:0044710//single-organism metabolic process
MSTRG.1084	--	-	-	-	-	-	-	-	-
MSTRG.108406	--	Mitogen-activated protein kinase kinase kinase [Actinidia chinensis var. chinensis] [Actinidia chinensis]	-	-	-	-	GO:0043231//intracellular membrane-bounded organelle	GO:0004672//protein kinase activity;GO:0032550//purine ribonucleoside binding	GO:0006464//cellular protein modification process;GO:0006796//phosphate-containing compound metabolic process
MSTRG.108407	--	NADH-ubiquinone oxidoreductase chain 5 [Gossypium arboreum]	-	-	-	-	GO:0043231//intracellular membrane-bounded organelle	-	GO:0046474//glycerophospholipid biosynthetic process
MSTRG.108415	Os10g0516300	electron transfer flavoprotein-ubiquinone oxidoreductase, mitochondrial isoform X4 [Camellia sinensis]	-	-	-	-	GO:0019866//organelle inner membrane;GO:0043231//intracellular membrane-bounded organelle	GO:0016649//oxidoreductase activity, acting on the CH-NH group of donors, quinone or similar compound as acceptor;GO:0043169//cation binding;GO:0051536//iron-sulfur cluster binding	GO:0006089//lactate metabolic process;GO:0006551//leucine metabolic process;GO:0009642//response to light intensity
MSTRG.108416	CYP90D2	3-epi-6-deoxocathasterone 23-monooxygenase CYP90D1-like [Camellia sinensis]	Metabolism;Metabolism;Metabolism	Global and overview maps;Global and overview maps;Metabolism of terpenoids and polyketides	ko01100//Metabolic pathways;ko01110//Biosynthesis of secondary metabolites;ko00905//Brassinosteroid biosynthesis	K12638;K12638;K12638	-	GO:0016491//oxidoreductase activity;GO:0046906//tetrapyrrole binding;GO:0046914//transition metal ion binding	GO:0044710//single-organism metabolic process
MSTRG.108417	HIR1	hypersensitive-induced response protein 1-like [Camellia sinensis]	-	-	-	-	GO:0005911//cell-cell junction;GO:0009536//plastid;GO:0031090//organelle membrane	GO:0019901//protein kinase binding	-
MSTRG.10842	--	hypothetical protein TEA_009755 [Camellia sinensis var. sinensis] [Camellia sinensis]	-	-	-	-	-	-	-
MSTRG.108428	TPR3	topless-related protein 3-like isoform X1 [Durio zibethinus]	-	-	-	-	GO:0043231//intracellular membrane-bounded organelle;GO:0044444//cytoplasmic part	GO:0046983//protein dimerization activity	GO:0000338//protein deneddylation;GO:0003002//regionalization;GO:0003006//developmental process involved in reproduction;GO:0006355//regulation of transcription, DNA-templated;GO:0006402//mRNA catabolic process;GO:0006886//intracellular protein transport;GO:0007017//microtubule-based process;GO:0009639//response to red or far red light;GO:0009755//hormone-mediated signaling pathway;GO:0016571//hi…
MSTRG.108435	--	Dentin sialoprotein [Actinidia chinensis var. chinensis] [Actinidia chinensis]	-	-	-	-	-	-	-
MSTRG.108439	--	hypothetical protein TEA_020396 [Camellia sinensis var. sinensis] [Camellia sinensis]	-	-	-	-	-	-	-
MSTRG.108448	--	NEP1-interacting protein 1-like isoform X4 [Camellia sinensis]	-	-	-	-	GO:0031301//integral component of organelle membrane;GO:0044434//chloroplast part	GO:0046872//metal ion binding	GO:0002252//immune effector process;GO:0006351//transcription, DNA-templated;GO:0007165//signal transduction;GO:0009314//response to radiation;GO:0010243//response to organonitrogen compound
MSTRG.108449	NIP1	NEP1-interacting protein 1-like isoform X4 [Camellia sinensis]	-	-	-	-	-	-	-
MSTRG.108452	--	-	-	-	-	-	-	-	-
MSTRG.108460	PAPS3	nuclear poly(A) polymerase 3 isoform X2 [Camellia sinensis]	Genetic Information Processing	Translation	ko03015//mRNA surveillance pathway	K14376	-	GO:0016740//transferase activity	GO:0006396//RNA processing
MSTRG.108471	AA7GT	beta-glucosidase 11-like isoform X1 [Camellia sinensis]	Metabolism;Metabolism;Metabolism;Metabolism;Metabolism	Global and overview maps;Global and overview maps;Biosynthesis of other secondary metabolites;Carbohydrate metabolism;Metabolism of other amino acids	ko01100//Metabolic pathways;ko01110//Biosynthesis of secondary metabolites;ko00940//Phenylpropanoid biosynthesis;ko00500//Starch and sucrose metabolism;ko00460//Cyanoamino acid metabolism	K01188;K01188;K01188;K01188;K01188	-	GO:0015926//glucosidase activity	GO:0044238//primary metabolic process
MSTRG.108474	PTB	polypyrimidine tract-binding protein homolog 1-like, partial [Camellia sinensis]	-	-	-	-	GO:0036464//cytoplasmic ribonucleoprotein granule;GO:0043231//intracellular membrane-bounded organelle	GO:0003676//nucleic acid binding	GO:0010608//posttranscriptional regulation of gene expression;GO:0044707//single-multicellular organism process;GO:0048024//regulation of mRNA splicing, via spliceosome
MSTRG.108480	NTF6	mitogen-activated protein kinase homolog NTF6 [Camellia sinensis]	-	-	-	-	GO:0015630//microtubule cytoskeleton;GO:0043231//intracellular membrane-bounded organelle;GO:0044444//cytoplasmic part	GO:0004702//receptor signaling protein serine/threonine kinase activity;GO:0032550//purine ribonucleoside binding	GO:0003006//developmental process involved in reproduction;GO:0006090//pyruvate metabolic process;GO:0006605//protein targeting;GO:0006796//phosphate-containing compound metabolic process;GO:0006971//hypotonic response;GO:0006972//hyperosmotic response;GO:0009611//response to wounding;GO:0009617//response to bacterium;GO:0009620//response to fungus;GO:0009696//salicylic acid metabolic process;GO:…
MSTRG.108494	HD16	casein kinase 1-like protein HD16 isoform X2 [Camellia sinensis]	-	-	-	-	-	GO:0016772//transferase activity, transferring phosphorus-containing groups	GO:0009987//cellular process
MSTRG.108509	TOP2	dentin sialophosphoprotein-like isoform X3 [Camellia sinensis]	-	-	-	-	GO:0043231//intracellular membrane-bounded organelle	GO:0003676//nucleic acid binding;GO:0008094//DNA-dependent ATPase activity;GO:0016853//isomerase activity;GO:0032550//purine ribonucleoside binding;GO:0043169//cation binding	GO:0001708//cell fate specification;GO:0006305//DNA alkylation;GO:0006461//protein complex assembly;GO:0007017//microtubule-based process;GO:0014070//response to organic cyclic compound;GO:0016458//gene silencing;GO:0034968//histone lysine methylation;GO:0048580//regulation of post-embryonic development;GO:0051052//regulation of DNA metabolic process;GO:1902410//mitotic cytokinetic process
MSTRG.108511	--	protein HGH1 homolog [Camellia sinensis]	-	-	-	-	-	-	GO:0006605//protein targeting
MSTRG.108523	--	-	-	-	-	-	-	-	-
MSTRG.108531	--	protein CHROMATIN REMODELING 35 isoform X2 [Camellia sinensis]	-	-	-	-	GO:0043231//intracellular membrane-bounded organelle	-	GO:0009117//nucleotide metabolic process;GO:0022613//ribonucleoprotein complex biogenesis
MSTRG.108533	--	pre-rRNA-processing protein TSR1 homolog [Camellia sinensis]	-	-	-	-	GO:0043231//intracellular membrane-bounded organelle	-	GO:0009117//nucleotide metabolic process;GO:0022613//ribonucleoprotein complex biogenesis
MSTRG.108534	hflX	PREDICTED: GTPase HflX [Vigna angularis]	-	-	-	-	GO:0009536//plastid	GO:0032550//purine ribonucleoside binding	GO:0016192//vesicle-mediated transport
MSTRG.108539	RBP45	polyadenylate-binding protein RBP45-like isoform X2 [Camellia sinensis]	-	-	-	-	GO:0043231//intracellular membrane-bounded organelle	GO:0036094//small molecule binding;GO:0070717//poly-purine tract binding	GO:0000377//RNA splicing, via transesterification reactions with bulged adenosine as nucleophile;GO:0050896//response to stimulus
MSTRG.108543	--	probable magnesium transporter NIPA8 [Camellia sinensis]	-	-	-	-	-	-	-
MSTRG.108549	--	hypothetical protein TEA_011491 [Camellia sinensis var. sinensis] [Camellia sinensis]	-	-	-	-	-	-	-
MSTRG.108569	--	zinc finger protein-like 1 homolog isoform X2 [Camellia sinensis]	-	-	-	-	-	GO:0046914//transition metal ion binding	GO:0000280//nuclear division;GO:0001101//response to acid chemical
MSTRG.10857	--	60S ribosomal protein L18a-like protein isoform X2 [Camellia sinensis]	-	-	-	-	-	-	-
MSTRG.108582	CKB4	Casein kinase II subunit beta-4 [Zostera marina]	Genetic Information Processing;Organismal Systems	Translation;Environmental adaptation	ko03008//Ribosome biogenesis in eukaryotes;ko04712//Circadian rhythm - plant	K03115;K03115	-	GO:0016772//transferase activity, transferring phosphorus-containing groups;GO:0019207//kinase regulator activity	GO:0001932//regulation of protein phosphorylation
MSTRG.1086	--	-	-	-	-	-	-	-	-
MSTRG.108602	--	UBN2_3 domain-containing protein [Cephalotus follicularis]	-	-	-	-	-	-	-
MSTRG.108608	--	60S ribosomal protein L18-A-like [Camellia sinensis]	-	-	-	-	-	-	-
MSTRG.108617	ISPG	4-hydroxy-3-methylbut-2-en-1-yl diphosphate synthase (ferredoxin), chloroplastic [Camellia sinensis]	Metabolism;Metabolism;Metabolism	Global and overview maps;Global and overview maps;Metabolism of terpenoids and polyketides	ko01100//Metabolic pathways;ko01110//Biosynthesis of secondary metabolites;ko00900//Terpenoid backbone biosynthesis	K03526;K03526;K03526	GO:0009526//plastid envelope;GO:0009532//plastid stroma	GO:0046914//transition metal ion binding;GO:0051536//iron-sulfur cluster binding;GO:0052592//oxidoreductase activity, acting on CH or CH2 groups, with an iron-sulfur protein as acceptor	GO:0005982//starch metabolic process;GO:0006090//pyruvate metabolic process;GO:0006091//generation of precursor metabolites and energy;GO:0006355//regulation of transcription, DNA-templated;GO:0006544//glycine metabolic process;GO:0006605//protein targeting;GO:0006633//fatty acid biosynthetic process;GO:0006739//NADP metabolic process;GO:0006779//porphyrin-containing compound biosynthetic process…
MSTRG.108618	--	serine/threonine-protein phosphatase 4 regulatory subunit 3-like isoform X1 [Camellia sinensis]	-	-	-	-	-	-	-
MSTRG.108626	--	protein ACCELERATED CELL DEATH 6 [Carica papaya]	-	-	-	-	-	-	-
MSTRG.108629	RBP47B'	polyadenylate-binding protein RBP47B'-like [Camellia sinensis]	-	-	-	-	GO:0043231//intracellular membrane-bounded organelle	GO:0070717//poly-purine tract binding	GO:0006396//RNA processing;GO:0009409//response to cold
MSTRG.108630	ERL2	LRR receptor-like serine/threonine-protein kinase ERL2 [Camellia sinensis]	Environmental Information Processing	Signal transduction	ko04016//MAPK signaling pathway - plant	K20718	-	-	-
MSTRG.108637	G6PD5	ARM repeat superfamily protein, partial [Platanus x hispanica]	-	-	-	-	GO:0005911//cell-cell junction;GO:0031090//organelle membrane;GO:0044444//cytoplasmic part	GO:0005515//protein binding	GO:0001558//regulation of cell growth;GO:0006511//ubiquitin-dependent protein catabolic process;GO:0035966//response to topologically incorrect protein;GO:0043623//cellular protein complex assembly;GO:0044786//cell cycle DNA replication;GO:0048518//positive regulation of biological process
MSTRG.108641	--	hypothetical protein TEA_012191 [Camellia sinensis var. sinensis] [Camellia sinensis]	-	-	-	-	-	-	-
MSTRG.108642	DI19-3	protein DEHYDRATION-INDUCED 19 homolog 4-like isoform X2 [Camellia sinensis]	-	-	-	-	GO:0043231//intracellular membrane-bounded organelle	-	GO:0006950//response to stress
MSTRG.108646	--	uncharacterized protein LOC114276515 isoform X2 [Camellia sinensis]	-	-	-	-	-	-	-
MSTRG.108651	DDB_G0288723	queuosine salvage protein [Morus notabilis]	-	-	-	-	-	-	-
MSTRG.108681	--	serine/threonine-protein kinase tricorner-like isoform X1 [Camellia sinensis]	-	-	-	-	-	-	-
MSTRG.108697	--	PREDICTED: transposase [Prunus dulcis]	-	-	-	-	-	-	-
MSTRG.10870	CLC-A	chloride channel protein CLC-b isoform X1 [Camellia sinensis]	-	-	-	-	GO:0005774//vacuolar membrane;GO:0034702//ion channel complex	GO:0005254//chloride channel activity;GO:0015078//hydrogen ion transmembrane transporter activity;GO:0017076//purine nucleotide binding	GO:0000041//transition metal ion transport;GO:0001101//response to acid chemical;GO:0006821//chloride transport;GO:0006873//cellular ion homeostasis;GO:0009267//cellular response to starvation;GO:0015992//proton transport;GO:0034765//regulation of ion transmembrane transport;GO:0040007//growth;GO:0042546//cell wall biogenesis;GO:0051273//beta-glucan metabolic process
MSTRG.108707	AHA11	ATPase 11, plasma membrane-type isoform X1 [Brassica rapa]	Metabolism;Metabolism	Global and overview maps;Energy metabolism	ko01100//Metabolic pathways;ko00190//Oxidative phosphorylation	K01535;K01535	GO:0031224//intrinsic component of membrane	GO:0032550//purine ribonucleoside binding;GO:0042625//ATPase coupled ion transmembrane transporter activity;GO:0043169//cation binding	GO:0006812//cation transport;GO:0009152//purine ribonucleotide biosynthetic process
MSTRG.108708	--	hypothetical protein TEA_016784 [Camellia sinensis var. sinensis] [Camellia sinensis]	-	-	-	-	-	-	-
MSTRG.108761	--	myosin-15-like [Camellia sinensis]	-	-	-	-	GO:0015629//actin cytoskeleton	GO:0003779//actin binding;GO:0017111//nucleoside-triphosphatase activity;GO:0032550//purine ribonucleoside binding	GO:0051641//cellular localization
MSTRG.108775	TIM14-1	mitochondrial import inner membrane translocase subunit TIM14-1-like [Camellia sinensis]	-	-	-	-	GO:0019866//organelle inner membrane;GO:0031224//intrinsic component of membrane	-	GO:0006325//chromatin organization;GO:0006812//cation transport;GO:0044267//cellular protein metabolic process
MSTRG.10878	--	-	-	-	-	-	-	-	-
MSTRG.108793	--	-	-	-	-	-	-	-	-
MSTRG.108801	RPT4A	DUF724 domain-containing protein 3-like isoform X4 [Camellia sinensis]	Genetic Information Processing	Folding, sorting and degradation	ko03050//Proteasome	K03064	GO:0005911//cell-cell junction;GO:0016020//membrane;GO:0030312//external encapsulating structure;GO:0043231//intracellular membrane-bounded organelle;GO:0043232//intracellular non-membrane-bounded organelle;GO:0043234//protein complex;GO:0044444//cytoplasmic part	GO:0032550//purine ribonucleoside binding;GO:0042623//ATPase activity, coupled	GO:0006511//ubiquitin-dependent protein catabolic process;GO:0050896//response to stimulus
MSTRG.108819	--	-	-	-	-	-	-	-	-
MSTRG.108820	--	hypothetical protein TEA_020811 [Camellia sinensis var. sinensis] [Camellia sinensis]	-	-	-	-	-	-	-
MSTRG.108832	--	-	-	-	-	-	-	-	-
MSTRG.108834	PFP-BETA	Phosphofructokinase [Cynara cardunculus var. scolymus] [Cynara cardunculus]	Metabolism;Metabolism;Metabolism;Metabolism;Metabolism	Global and overview maps;Global and overview maps;Carbohydrate metabolism;Carbohydrate metabolism;Carbohydrate metabolism	ko01100//Metabolic pathways;ko01110//Biosynthesis of secondary metabolites;ko00010//Glycolysis / Gluconeogenesis;ko00030//Pentose phosphate pathway;ko00051//Fructose and mannose metabolism	K00895;K00895;K00895;K00895;K00895	GO:0030312//external encapsulating structure;GO:0043234//protein complex;GO:0044445//cytosolic part	GO:0008443//phosphofructokinase activity;GO:0032550//purine ribonucleoside binding;GO:0043169//cation binding	GO:0006084//acetyl-CoA metabolic process;GO:0006090//pyruvate metabolic process;GO:0009725//response to hormone;GO:0010038//response to metal ion;GO:0016310//phosphorylation;GO:0016458//gene silencing;GO:0034968//histone lysine methylation
MSTRG.108835	--	-	-	-	-	-	-	-	-
MSTRG.108848	MUB3	membrane-anchored ubiquitin-fold protein 3-like isoform X1 [Camellia sinensis]	-	-	-	-	GO:0005576//extracellular region;GO:0005618//cell wall;GO:0005911//cell-cell junction;GO:0031090//organelle membrane;GO:0031225//anchored component of membrane	GO:0016682//oxidoreductase activity, acting on diphenols and related substances as donors, oxygen as acceptor;GO:0046914//transition metal ion binding	GO:0009826//unidimensional cell growth;GO:0010053//root epidermal cell differentiation;GO:0043479//pigment accumulation in tissues in response to UV light;GO:0044711//single-organism biosynthetic process;GO:0045229//external encapsulating structure organization;GO:0048588//developmental cell growth;GO:0051273//beta-glucan metabolic process;GO:0065008//regulation of biological quality
MSTRG.108850	ABCF3	ABC transporter F family member 3 [Camellia sinensis]	-	-	-	-	GO:0044444//cytoplasmic part	GO:0015604//organic phosphonate transmembrane transporter activity;GO:0017111//nucleoside-triphosphatase activity;GO:0032550//purine ribonucleoside binding	GO:0006006//glucose metabolic process;GO:0006090//pyruvate metabolic process;GO:0006405//RNA export from nucleus;GO:0006886//intracellular protein transport;GO:0006970//response to osmotic stress;GO:0006996//organelle organization;GO:0009617//response to bacterium;GO:0044765//single-organism transport;GO:0051603//proteolysis involved in cellular protein catabolic process
MSTRG.108851	--	hypothetical protein TEA_026455 [Camellia sinensis var. sinensis] [Camellia sinensis]	-	-	-	-	-	-	-
MSTRG.108852	--	uncharacterized protein LOC114290407 [Camellia sinensis]	-	-	-	-	-	-	-
MSTRG.108855	At1g60070	AP-1 complex subunit gamma-2-like [Camellia sinensis]	-	-	-	-	GO:0030131//clathrin adaptor complex	GO:0005515//protein binding;GO:0022892//substrate-specific transporter activity	GO:0015031//protein transport
MSTRG.108856	At2g01130	DExH-box ATP-dependent RNA helicase DExH5, mitochondrial-like isoform X4 [Camellia sinensis]	Genetic Information Processing	Folding, sorting and degradation	ko03018//RNA degradation	K14442	-	GO:0032550//purine ribonucleoside binding;GO:0042623//ATPase activity, coupled	-
MSTRG.108872	--	metallothionein-like protein type 2 isoform X1 [Camellia sinensis]	-	-	-	-	-	-	-
MSTRG.10888	--	-	-	-	-	-	-	-	-
MSTRG.108880	PHS2	PREDICTED: alpha-glucan phosphorylase, H isozyme isoform X1 [Daucus carota subsp. sativus] [Daucus carota]	Metabolism;Metabolism;Metabolism	Global and overview maps;Global and overview maps;Carbohydrate metabolism	ko01100//Metabolic pathways;ko01110//Biosynthesis of secondary metabolites;ko00500//Starch and sucrose metabolism	K00688;K00688;K00688	GO:0009536//plastid	GO:0004645//phosphorylase activity;GO:0043168//anion binding	GO:0005982//starch metabolic process;GO:0006950//response to stress;GO:0010038//response to metal ion
MSTRG.108884	--	hypothetical protein TEA_013694 [Camellia sinensis var. sinensis] [Camellia sinensis]	-	-	-	-	-	-	-
MSTRG.108899	--	phosphoglycerate kinase, chloroplastic-like [Camellia sinensis]	-	-	-	-	-	-	-
MSTRG.10890	--	protein disulfide-isomerase-like [Camellia sinensis]	Genetic Information Processing	Folding, sorting and degradation	ko04141//Protein processing in endoplasmic reticulum	K09580	-	-	-
MSTRG.108905	ADF2	Actin-depolymerizing factor 2 like, partial [Actinidia chinensis var. chinensis] [Actinidia chinensis]	-	-	-	-	GO:0005856//cytoskeleton	GO:0008092//cytoskeletal protein binding	GO:0002218//activation of innate immune response;GO:0008154//actin polymerization or depolymerization;GO:0009617//response to bacterium
MSTRG.108909	RPS15A	40S ribosomal protein S15a-like [Helianthus annuus]	Genetic Information Processing	Translation	ko03010//Ribosome	K02957	GO:0009536//plastid;GO:0015935//small ribosomal subunit	-	GO:0009059//macromolecule biosynthetic process;GO:0010467//gene expression
MSTRG.108914	--	-	-	-	-	-	-	-	-
MSTRG.108919	RPL35	60S ribosomal protein L35 [Camellia sinensis]	Genetic Information Processing	Translation	ko03010//Ribosome	K02918	GO:0005911//cell-cell junction;GO:0015934//large ribosomal subunit;GO:0031090//organelle membrane;GO:0043231//intracellular membrane-bounded organelle	GO:0005198//structural molecule activity	GO:0009451//RNA modification;GO:0010467//gene expression;GO:0022613//ribonucleoprotein complex biogenesis
MSTRG.108947	--	Glutamyl-tRNA reductase-binding protein [Actinidia chinensis var. chinensis] [Actinidia chinensis]	-	-	-	-	GO:0009536//plastid	-	-
MSTRG.108950	--	hypothetical protein TEA_006911 [Camellia sinensis var. sinensis] [Camellia sinensis]	-	-	-	-	-	-	-
MSTRG.108955	At1g51650	ATP synthase subunit epsilon, mitochondrial [Camellia sinensis]	Metabolism;Metabolism	Global and overview maps;Energy metabolism	ko01100//Metabolic pathways;ko00190//Oxidative phosphorylation	K02135;K02135	GO:0019866//organelle inner membrane;GO:0033178//proton-transporting two-sector ATPase complex, catalytic domain;GO:0044455//mitochondrial membrane part	GO:0015078//hydrogen ion transmembrane transporter activity;GO:0019829//cation-transporting ATPase activity	GO:0006754//ATP biosynthetic process;GO:0015992//proton transport;GO:0043094//cellular metabolic compound salvage
MSTRG.10897	RNU1	LOW QUALITY PROTEIN: U1 small nuclear ribonucleoprotein 70 kDa-like [Camellia sinensis]	Genetic Information Processing	Transcription	ko03040//Spliceosome	K11093	GO:0005911//cell-cell junction;GO:0016604//nuclear body;GO:0030529//intracellular ribonucleoprotein complex;GO:0044423//virion part	GO:0003676//nucleic acid binding	GO:0000377//RNA splicing, via transesterification reactions with bulged adenosine as nucleophile;GO:0006259//DNA metabolic process;GO:0006355//regulation of transcription, DNA-templated;GO:0006464//cellular protein modification process;GO:0007059//chromosome segregation;GO:0022402//cell cycle process;GO:0033043//regulation of organelle organization;GO:0070918//production of small RNA involved in …
MSTRG.108979	SRT2	NAD-dependent protein deacylase SRT2 [Camellia sinensis]	Metabolism;Metabolism	Global and overview maps;Metabolism of cofactors and vitamins	ko01100//Metabolic pathways;ko00760//Nicotinate and nicotinamide metabolism	K11414;K11414	GO:0005739//mitochondrion;GO:0043234//protein complex;GO:0044446//intracellular organelle part	GO:0016787//hydrolase activity;GO:0019206//nucleoside kinase activity;GO:0032550//purine ribonucleoside binding;GO:0043168//anion binding;GO:0046872//metal ion binding	GO:0006222//UMP biosynthetic process;GO:0006241//CTP biosynthetic process;GO:0006464//cellular protein modification process;GO:0006952//defense response;GO:0009617//response to bacterium;GO:0016458//gene silencing;GO:0034645//cellular macromolecule biosynthetic process
MSTRG.108980	FAR1	protein FAR1-RELATED SEQUENCE 5-like [Camellia sinensis]	-	-	-	-	-	-	-
MSTRG.108996	--	WD and tetratricopeptide repeats protein 1 isoform X1 [Camellia sinensis]	-	-	-	-	GO:0005911//cell-cell junction;GO:0016020//membrane;GO:0031461//cullin-RING ubiquitin ligase complex	-	GO:0006342//chromatin silencing;GO:0007059//chromosome segregation;GO:0009606//tropism;GO:0035194//posttranscriptional gene silencing by RNA;GO:0045491//xylan metabolic process
MSTRG.109002	AP	fra a 1-associated protein [Quercus lobata]	-	-	-	-	GO:0043231//intracellular membrane-bounded organelle	-	-
MSTRG.109005	--	heavy metal-associated isoprenylated plant protein 2-like [Camellia sinensis]	-	-	-	-	-	GO:0043169//cation binding	GO:0016129//phytosteroid biosynthetic process
MSTRG.10901	At4g34450	coatomer subunit gamma-like [Carica papaya]	-	-	-	-	GO:0030120//vesicle coat;GO:0030660//Golgi-associated vesicle membrane;GO:0044423//virion part	GO:0016491//oxidoreductase activity;GO:0046906//tetrapyrrole binding;GO:0046914//transition metal ion binding	GO:0015031//protein transport;GO:0044710//single-organism metabolic process
MSTRG.109019	SPL8	squamosa promoter-binding-like protein 8 [Camellia sinensis]	-	-	-	-	GO:0043231//intracellular membrane-bounded organelle	GO:0005488//binding	GO:0009555//pollen development;GO:0010467//gene expression;GO:0034645//cellular macromolecule biosynthetic process;GO:0048236//plant-type spore development;GO:0090567//reproductive shoot system development
MSTRG.109024	--	nucleolin-like isoform X1 [Camellia sinensis]	-	-	-	-	-	-	-
MSTRG.109025	CG7427	DCN1-like protein 2 isoform X2 [Citrus sinensis]	-	-	-	-	GO:0043231//intracellular membrane-bounded organelle	-	-
MSTRG.109027	XI-F	LOW QUALITY PROTEIN: myosin-12-like [Camellia sinensis]	-	-	-	-	GO:0016459//myosin complex	GO:0008092//cytoskeletal protein binding;GO:0017111//nucleoside-triphosphatase activity;GO:0032550//purine ribonucleoside binding	GO:0006928//movement of cell or subcellular component;GO:0010087//phloem or xylem histogenesis;GO:0044260//cellular macromolecule metabolic process;GO:0051640//organelle localization;GO:0051707//response to other organism
MSTRG.109028	XI-F	LOW QUALITY PROTEIN: myosin-12-like [Camellia sinensis]	-	-	-	-	GO:0016459//myosin complex	GO:0008092//cytoskeletal protein binding;GO:0017111//nucleoside-triphosphatase activity;GO:0032550//purine ribonucleoside binding	GO:0006928//movement of cell or subcellular component;GO:0010087//phloem or xylem histogenesis;GO:0044260//cellular macromolecule metabolic process;GO:0051640//organelle localization;GO:0051707//response to other organism
MSTRG.109029	--	nucleolin-like isoform X1 [Camellia sinensis]	-	-	-	-	-	-	-
MSTRG.109032	--	MLO-like protein 4 isoform X2 [Camellia sinensis]	-	-	-	-	-	-	-
MSTRG.109041	SBT1.2	subtilisin-like protease SBT1.2 [Camellia sinensis]	-	-	-	-	GO:0005576//extracellular region;GO:0044459//plasma membrane part	GO:0004175//endopeptidase activity;GO:0005515//protein binding;GO:0016628//oxidoreductase activity, acting on the CH-CH group of donors, NAD or NADP as acceptor	GO:0008283//cell proliferation;GO:0009886//post-embryonic morphogenesis;GO:0009892//negative regulation of metabolic process;GO:0019538//protein metabolic process;GO:0044710//single-organism metabolic process
MSTRG.109042	VHA-C	V-type proton ATPase subunit C-like isoform X3 [Camellia sinensis]	Metabolism;Metabolism;Cellular Processes	Global and overview maps;Energy metabolism;Transport and catabolism	ko01100//Metabolic pathways;ko00190//Oxidative phosphorylation;ko04145//Phagosome	K02148;K02148;K02148	GO:0005773//vacuole;GO:0009536//plastid;GO:0031090//organelle membrane;GO:0033180//proton-transporting V-type ATPase, V1 domain	GO:0003824//catalytic activity;GO:0005488//binding;GO:0015078//hydrogen ion transmembrane transporter activity	GO:0006006//glucose metabolic process;GO:0006109//regulation of carbohydrate metabolic process;GO:0006970//response to osmotic stress;GO:0006996//organelle organization;GO:0009699//phenylpropanoid biosynthetic process;GO:0009826//unidimensional cell growth;GO:0010053//root epidermal cell differentiation;GO:0015988//energy coupled proton transmembrane transport, against electrochemical gradient;GO…
MSTRG.109043	--	PREDICTED: inositol 2-dehydrogenase-like [Gossypium hirsutum]	-	-	-	-	-	GO:0004022//alcohol dehydrogenase (NAD) activity	GO:0044710//single-organism metabolic process
MSTRG.109045	CPN60B4	chaperonin 60 subunit beta 4, chloroplastic [Camellia sinensis]	Genetic Information Processing	Folding, sorting and degradation	ko03018//RNA degradation	K04077	GO:0009526//plastid envelope;GO:0009532//plastid stroma	GO:0032550//purine ribonucleoside binding	GO:0005982//starch metabolic process;GO:0006090//pyruvate metabolic process;GO:0006457//protein folding;GO:0009451//RNA modification;GO:0009893//positive regulation of metabolic process;GO:0046471//phosphatidylglycerol metabolic process
MSTRG.109049	--	probable mitochondrial import inner membrane translocase subunit TIM21 isoform X2 [Camellia sinensis]	-	-	-	-	-	-	-
MSTRG.109052	--	cyclin-dependent kinase inhibitor 4-like [Camellia sinensis]	-	-	-	-	-	-	-
MSTRG.109054	--	-	-	-	-	-	-	-	-
MSTRG.109082	--	probable aminotransferase TAT2 [Camellia sinensis]	-	-	-	-	-	-	-
MSTRG.10909	RTNLB21	reticulon-like protein B21 [Camellia sinensis]	-	-	-	-	GO:0031090//organelle membrane;GO:0031224//intrinsic component of membrane	-	-
MSTRG.109092	At1g66530	arginyl-tRNA synthetase [Salvia splendens]	Genetic Information Processing	Translation	ko00970//Aminoacyl-tRNA biosynthesis	K01887	-	-	-
MSTRG.109093	At4g08350	Transcription elongation factor like [Actinidia chinensis var. chinensis] [Actinidia chinensis]	-	-	-	-	GO:0030529//intracellular ribonucleoprotein complex;GO:0043231//intracellular membrane-bounded organelle	GO:0008135//translation factor activity, RNA binding	GO:0006355//regulation of transcription, DNA-templated
MSTRG.109094	--	protein phosphatase methylesterase 1 [Camellia sinensis]	-	-	-	-	GO:0043231//intracellular membrane-bounded organelle	GO:0016788//hydrolase activity, acting on ester bonds	GO:0000097//sulfur amino acid biosynthetic process;GO:0008214//protein dealkylation;GO:0008380//RNA splicing
MSTRG.109097	RNR2A	ribonucleoside-diphosphate reductase small chain A-like [Camellia sinensis]	Metabolism;Metabolism;Metabolism;Metabolism	Global and overview maps;Metabolism of other amino acids;Nucleotide metabolism;Nucleotide metabolism	ko01100//Metabolic pathways;ko00480//Glutathione metabolism;ko00230//Purine metabolism;ko00240//Pyrimidine metabolism	K10808;K10808;K10808;K10808	GO:0044444//cytoplasmic part	GO:0016728//oxidoreductase activity, acting on CH or CH2 groups, disulfide as acceptor;GO:0046872//metal ion binding	GO:0006221//pyrimidine nucleotide biosynthetic process;GO:0006260//DNA replication;GO:0007049//cell cycle;GO:0008219//cell death;GO:0009132//nucleoside diphosphate metabolic process;GO:0044707//single-multicellular organism process
MSTRG.109102	ASP5	Aspartate aminotransferase [Hibiscus syriacus]	Metabolism;Metabolism;Metabolism;Metabolism;Metabolism;Metabolism;Metabolism;Metabolism;Metabolism;Metabolism;Metabolism;Metabolism;Metabolism	Global and overview maps;Global and overview maps;Global and overview maps;Amino acid metabolism;Global and overview maps;Amino acid metabolism;Amino acid metabolism;Amino acid metabolism;Amino acid metabolism;Amino acid metabolism;Biosynthesis of other secondary metabolites;Amino acid metabolism;Biosynthesis of other secondary metabolites	ko01100//Metabolic pathways;ko01110//Biosynthesis of secondary metabolites;ko01230//Biosynthesis of amino acids;ko00270//Cysteine and methionine metabolism;ko01210//2-Oxocarboxylic acid metabolism;ko00330//Arginine and proline metabolism;ko00250//Alanine, aspartate and glutamate metabolism;ko00350//Tyrosine metabolism;ko00400//Phenylalanine, tyrosine and tryptophan biosynthesis;ko00360//Phenylala…	K00811;K00811;K00811;K00811;K00811;K00811;K00811;K00811;K00811;K00811;K00811;K00811;K00811	GO:0005576//extracellular region;GO:0009526//plastid envelope;GO:0009532//plastid stroma;GO:0044429//mitochondrial part	GO:0043168//anion binding;GO:0070546//L-phenylalanine aminotransferase activity	GO:0006950//response to stress;GO:0009058//biosynthetic process;GO:0009064//glutamine family amino acid metabolic process;GO:0009066//aspartate family amino acid metabolic process;GO:0009692//ethylene metabolic process;GO:0010038//response to metal ion;GO:0043648//dicarboxylic acid metabolic process
MSTRG.109118	--	-	-	-	-	-	-	-	-
MSTRG.109126	--	uncharacterized protein LOC114278120 isoform X6 [Camellia sinensis]	-	-	-	-	-	-	-
MSTRG.109128	--	hypothetical protein TEA_029478 [Camellia sinensis var. sinensis] [Camellia sinensis]	-	-	-	-	-	-	-
MSTRG.109130	--	-	-	-	-	-	-	-	-
MSTRG.109131	RPL5	60S ribosomal protein L5-like [Camellia sinensis]	Genetic Information Processing	Translation	ko03010//Ribosome	K02932	GO:0030529//intracellular ribonucleoprotein complex;GO:0043231//intracellular membrane-bounded organelle	GO:0005198//structural molecule activity;GO:0019843//rRNA binding	GO:0010467//gene expression
MSTRG.109132	--	Mitotic checkpoint protein BUB3.1 [Vitis vinifera]	-	-	-	-	-	-	-
MSTRG.109142	--	-	-	-	-	-	-	-	-
MSTRG.109149	--	adenosine kinase [Pyrus ussuriensis x Pyrus communis]	-	-	-	-	-	GO:0016772//transferase activity, transferring phosphorus-containing groups	GO:0006796//phosphate-containing compound metabolic process
MSTRG.109151	ABCG22	ABC transporter G family member 22-like isoform X2 [Lactuca sativa]	-	-	-	-	GO:0016020//membrane	GO:0017111//nucleoside-triphosphatase activity	GO:0009555//pollen development
MSTRG.109168	--	-	-	-	-	-	-	-	-
MSTRG.109172	--	calnexin homolog [Camellia sinensis]	Genetic Information Processing;Cellular Processes	Folding, sorting and degradation;Transport and catabolism	ko04141//Protein processing in endoplasmic reticulum;ko04145//Phagosome	K08054;K08054	GO:0043231//intracellular membrane-bounded organelle;GO:0044425//membrane part	GO:0046872//metal ion binding	-
MSTRG.109207	ier3ip1	immediate early response 3-interacting protein 1-like [Camellia sinensis]	-	-	-	-	GO:0043231//intracellular membrane-bounded organelle	-	-
MSTRG.10923	--	subtilisin-like protease SBT1.6 [Camellia sinensis]	-	-	-	-	-	GO:0008233//peptidase activity	GO:0019538//protein metabolic process
MSTRG.109238	--	coatomer subunit delta-1-like [Camellia sinensis]	-	-	-	-	-	-	-
MSTRG.109243	--	zinc finger protein-like 1 homolog isoform X2 [Camellia sinensis]	-	-	-	-	-	GO:0046872//metal ion binding	-
MSTRG.109257	--	Heat shock protein 82 [Morella rubra]	-	-	-	-	-	-	-
MSTRG.109265	--	nuclear pore complex protein GP210 isoform X1 [Camellia sinensis]	Genetic Information Processing	Translation	ko03013//RNA transport	K14314	-	-	-
MSTRG.109270	At1g63850	BTB/POZ domain-containing protein At1g63850 isoform X3 [Camellia sinensis]	-	-	-	-	-	-	GO:0032446//protein modification by small protein conjugation
MSTRG.109271	DXR	glycerophosphodiester phosphodiesterase GDPDL3-like [Camellia sinensis]	Metabolism;Metabolism;Metabolism	Global and overview maps;Global and overview maps;Metabolism of terpenoids and polyketides	ko01100//Metabolic pathways;ko01110//Biosynthesis of secondary metabolites;ko00900//Terpenoid backbone biosynthesis	K00099;K00099;K00099	GO:0009532//plastid stroma;GO:0031224//intrinsic component of membrane	GO:0008081//phosphoric diester hydrolase activity;GO:0016616//oxidoreductase activity, acting on the CH-OH group of donors, NAD or NADP as acceptor;GO:0043168//anion binding;GO:0043169//cation binding	GO:0005982//starch metabolic process;GO:0005984//disaccharide metabolic process;GO:0006090//pyruvate metabolic process;GO:0006544//glycine metabolic process;GO:0006633//fatty acid biosynthetic process;GO:0006739//NADP metabolic process;GO:0006779//porphyrin-containing compound biosynthetic process;GO:0009314//response to radiation;GO:0009694//jasmonic acid metabolic process;GO:0009893//positive r…
MSTRG.109275	--	PREDICTED: probable thimet oligopeptidase [Camelina sativa]	-	-	-	-	-	-	-
MSTRG.109283	--	uncharacterized protein LOC114259596 [Camellia sinensis]	-	-	-	-	-	-	-
MSTRG.109285	GRXC1	glutaredoxin [Camellia sinensis]	-	-	-	-	GO:0005576//extracellular region;GO:0016020//membrane;GO:0043231//intracellular membrane-bounded organelle;GO:0044444//cytoplasmic part	GO:0015036//disulfide oxidoreductase activity	GO:0006089//lactate metabolic process;GO:0006091//generation of precursor metabolites and energy;GO:0019725//cellular homeostasis
MSTRG.109292	FUM1	zinc finger BED domain-containing protein DAYSLEEPER-like [Camellia sinensis]	Metabolism;Metabolism;Metabolism;Metabolism;Metabolism	Global and overview maps;Global and overview maps;Global and overview maps;Carbohydrate metabolism;Carbohydrate metabolism	ko01100//Metabolic pathways;ko01110//Biosynthesis of secondary metabolites;ko01200//Carbon metabolism;ko00620//Pyruvate metabolism;ko00020//Citrate cycle (TCA cycle)	K01679;K01679;K01679;K01679;K01679	GO:0009536//plastid;GO:0043234//protein complex	GO:0005488//binding;GO:0016836//hydro-lyase activity	GO:0003006//developmental process involved in reproduction;GO:0006101//citrate metabolic process;GO:0006970//response to osmotic stress;GO:0042126//nitrate metabolic process;GO:0043648//dicarboxylic acid metabolic process
MSTRG.109294	--	hypothetical protein TEA_025995 [Camellia sinensis var. sinensis] [Camellia sinensis]	-	-	-	-	-	-	-
MSTRG.109296	--	-	-	-	-	-	-	-	-
MSTRG.109297	--	holliday junction resolvase, partial [Trifolium pratense]	-	-	-	-	-	GO:0003824//catalytic activity	GO:0006259//DNA metabolic process;GO:0033554//cellular response to stress
MSTRG.109306	--	hypothetical protein TEA_020811 [Camellia sinensis var. sinensis] [Camellia sinensis]	-	-	-	-	-	-	-
MSTRG.109311	--	zinc finger protein GIS2, partial [Trifolium pratense]	-	-	-	-	-	-	-
MSTRG.109321	PCS3	glutathione gamma-glutamylcysteinyltransferase 3-like isoform X4 [Camellia sinensis]	-	-	-	-	GO:0044444//cytoplasmic part	GO:0016755//transferase activity, transferring amino-acyl groups;GO:0019829//cation-transporting ATPase activity;GO:0042887//amide transmembrane transporter activity;GO:0046914//transition metal ion binding	GO:0002252//immune effector process;GO:0006091//generation of precursor metabolites and energy;GO:0006605//protein targeting;GO:0006812//cation transport;GO:0009062//fatty acid catabolic process;GO:0009072//aromatic amino acid family metabolic process;GO:0009617//response to bacterium;GO:0009620//response to fungus;GO:0009696//salicylic acid metabolic process;GO:0009699//phenylpropanoid biosynthe…
MSTRG.109329	ABCA12	ABC transporter A family member 7-like [Camellia sinensis]	-	-	-	-	GO:0031224//intrinsic component of membrane	GO:0032550//purine ribonucleoside binding;GO:0042626//ATPase activity, coupled to transmembrane movement of substances	GO:0015846//polyamine transport
MSTRG.109330	--	uncharacterized WD repeat-containing protein C17D11.16-like [Camellia sinensis]	-	-	-	-	-	GO:0016740//transferase activity	GO:0016570//histone modification
MSTRG.109332	UPF1	regulator of nonsense transcripts 1 homolog [Manihot esculenta]	Genetic Information Processing;Genetic Information Processing	Translation;Translation	ko03013//RNA transport;ko03015//mRNA surveillance pathway	K14326;K14326	GO:0005911//cell-cell junction;GO:0016020//membrane;GO:0036464//cytoplasmic ribonucleoprotein granule	GO:0003676//nucleic acid binding;GO:0017111//nucleoside-triphosphatase activity;GO:0032550//purine ribonucleoside binding;GO:0046914//transition metal ion binding	GO:0000956//nuclear-transcribed mRNA catabolic process;GO:0006950//response to stress;GO:0009617//response to bacterium;GO:0009648//photoperiodism;GO:0009755//hormone-mediated signaling pathway;GO:0009756//carbohydrate mediated signaling;GO:0009793//embryo development ending in seed dormancy;GO:0034285//response to disaccharide;GO:0035194//posttranscriptional gene silencing by RNA
MSTRG.109334	--	PREDICTED: PAP/OAS1 substrate-binding domain superfamily [Prunus dulcis]	-	-	-	-	-	GO:0016772//transferase activity, transferring phosphorus-containing groups	-
MSTRG.109343	TPS13	(3S,6E)-nerolidol synthase 1-like [Camellia sinensis]	Metabolism;Metabolism	Global and overview maps;Metabolism of terpenoids and polyketides	ko01100//Metabolic pathways;ko00909//Sesquiterpenoid and triterpenoid biosynthesis	K14175;K14175	GO:0009536//plastid	GO:0010333//terpene synthase activity;GO:0046872//metal ion binding	GO:0043692//monoterpene metabolic process
MSTRG.109344	TPS13	(3S,6E)-nerolidol synthase 1-like [Camellia sinensis]	Metabolism;Metabolism	Global and overview maps;Metabolism of terpenoids and polyketides	ko01100//Metabolic pathways;ko00909//Sesquiterpenoid and triterpenoid biosynthesis	K14175;K14175	GO:0043231//intracellular membrane-bounded organelle;GO:0044444//cytoplasmic part	-	-
MSTRG.109352	RTNLB2	Reticulon-like protein B1 [Triticum urartu]	-	-	-	-	GO:0030176//integral component of endoplasmic reticulum membrane	-	GO:0007029//endoplasmic reticulum organization
MSTRG.109355	RPL35	60S ribosomal protein L35 [Camellia sinensis]	Genetic Information Processing	Translation	ko03010//Ribosome	K02918	GO:0005911//cell-cell junction;GO:0015934//large ribosomal subunit;GO:0031090//organelle membrane;GO:0043231//intracellular membrane-bounded organelle	GO:0005198//structural molecule activity	GO:0009451//RNA modification;GO:0010467//gene expression;GO:0022613//ribonucleoprotein complex biogenesis
MSTRG.109361	AGD8	probable ADP-ribosylation factor GTPase-activating protein AGD8 isoform X2 [Camellia sinensis]	Cellular Processes	Transport and catabolism	ko04144//Endocytosis	K12493	GO:0043231//intracellular membrane-bounded organelle;GO:0044444//cytoplasmic part	GO:0046872//metal ion binding	GO:0000904//cell morphogenesis involved in differentiation;GO:0001101//response to acid chemical;GO:0003006//developmental process involved in reproduction;GO:0009664//plant-type cell wall organization;GO:0048229//gametophyte development
MSTRG.109376	--	phosphoinositide phospholipase C 4-like isoform X2 [Camellia sinensis]	-	-	-	-	-	-	-
MSTRG.109379	UROS	uroporphyrinogen-III synthase, chloroplastic isoform X2 [Camellia sinensis]	Metabolism;Metabolism;Metabolism	Global and overview maps;Global and overview maps;Metabolism of cofactors and vitamins	ko01100//Metabolic pathways;ko01110//Biosynthesis of secondary metabolites;ko00860//Porphyrin and chlorophyll metabolism	K01719;K01719;K01719	GO:0009536//plastid	GO:0016836//hydro-lyase activity	GO:0006779//porphyrin-containing compound biosynthetic process
MSTRG.109385	UBC7	ubiquitin-conjugating enzyme E2 7-like [Camellia sinensis]	Genetic Information Processing;Genetic Information Processing	Folding, sorting and degradation;Folding, sorting and degradation	ko04141//Protein processing in endoplasmic reticulum;ko04120//Ubiquitin mediated proteolysis	K10575;K10575	GO:0043231//intracellular membrane-bounded organelle	GO:0008172//S-methyltransferase activity;GO:0016879//ligase activity, forming carbon-nitrogen bonds;GO:0019787//ubiquitin-like protein transferase activity;GO:0032550//purine ribonucleoside binding	GO:0006259//DNA metabolic process;GO:0019941//modification-dependent protein catabolic process;GO:0032446//protein modification by small protein conjugation
MSTRG.109401	KNAT3	homeobox protein knotted-1-like 3-like, partial [Trifolium pratense]	-	-	-	-	GO:0043231//intracellular membrane-bounded organelle;GO:0044444//cytoplasmic part	GO:0001071//nucleic acid binding transcription factor activity;GO:0005488//binding	GO:0009314//response to radiation;GO:0009720//detection of hormone stimulus;GO:0010468//regulation of gene expression;GO:0034097//response to cytokine;GO:0048856//anatomical structure development
MSTRG.109402	--	filament-like plant protein 4 isoform X3 [Camellia sinensis]	-	-	-	-	-	-	-
MSTRG.109415	--	factor of DNA methylation 4-like [Camellia sinensis]	-	-	-	-	-	-	GO:0044699//single-organism process
MSTRG.109416	FDM3	Factor of DNA methylation like [Actinidia chinensis var. chinensis] [Actinidia chinensis]	-	-	-	-	-	-	-
MSTRG.109418	APUM7	PREDICTED: pumilio homology domain family member 4 [Daucus carota subsp. sativus] [Daucus carota]	-	-	-	-	GO:0005737//cytoplasm	GO:0003676//nucleic acid binding	-
MSTRG.109419	--	protein MOR1-like isoform X2 [Camellia sinensis]	-	-	-	-	-	-	-
MSTRG.10942	AIL1	AP2-like ethylene-responsive transcription factor PLT2 [Vitis vinifera]	-	-	-	-	-	-	-
MSTRG.10943	--	uncharacterized protein LOC114271011 isoform X2 [Camellia sinensis]	-	-	-	-	-	-	-
MSTRG.109430	--	-	-	-	-	-	-	-	-
MSTRG.109435	--	hypothetical protein TEA_003474 [Camellia sinensis var. sinensis] [Camellia sinensis]	-	-	-	-	-	-	-
MSTRG.109436	--	uncharacterized protein LOC114290407 [Camellia sinensis]	-	-	-	-	-	-	-
MSTRG.109437	At4g22110	alcohol dehydrogenase-like 7 isoform X1 [Camellia sinensis]	Metabolism;Metabolism;Metabolism;Metabolism;Metabolism;Metabolism	Global and overview maps;Global and overview maps;Global and overview maps;Carbohydrate metabolism;Lipid metabolism;Amino acid metabolism	ko01100//Metabolic pathways;ko01110//Biosynthesis of secondary metabolites;ko01200//Carbon metabolism;ko00010//Glycolysis / Gluconeogenesis;ko00071//Fatty acid degradation;ko00350//Tyrosine metabolism	K00121;K00121;K00121;K00121;K00121;K00121	GO:0044424//intracellular part	GO:0016616//oxidoreductase activity, acting on the CH-OH group of donors, NAD or NADP as acceptor;GO:0046914//transition metal ion binding	GO:0044710//single-organism metabolic process;GO:0045491//xylan metabolic process
MSTRG.10944	AIL1	AP2-like ethylene-responsive transcription factor BBM2 [Camellia sinensis]	-	-	-	-	-	-	GO:0010467//gene expression;GO:0034645//cellular macromolecule biosynthetic process
MSTRG.109440	--	-	-	-	-	-	-	-	-
MSTRG.109442	--	uncharacterized protein LOC114298158 isoform X1 [Camellia sinensis]	-	-	-	-	-	-	-
MSTRG.109443	ARL8A	ADP-ribosylation factor-like protein 8a-like [Trifolium pratense]	-	-	-	-	GO:0044464//cell part	GO:0032550//purine ribonucleoside binding	GO:0035556//intracellular signal transduction
MSTRG.109457	PNC1	protein MOR1-like [Camellia sinensis]	Metabolism;Metabolism;Environmental Information Processing	Global and overview maps;Carbohydrate metabolism;Signal transduction	ko01100//Metabolic pathways;ko00562//Inositol phosphate metabolism;ko04070//Phosphatidylinositol signaling system	K01110;K01110;K01110	GO:0031224//intrinsic component of membrane	GO:0016791//phosphatase activity	GO:0006470//protein dephosphorylation;GO:0032501//multicellular organismal process;GO:0044763//single-organism cellular process;GO:0044767//single-organism developmental process;GO:0048856//anatomical structure development
MSTRG.10946	DGS1	Transglycosylase SLT domain [Trema orientale]	-	-	-	-	GO:0031966//mitochondrial membrane;GO:0032991//macromolecular complex	-	GO:0000904//cell morphogenesis involved in differentiation;GO:0003006//developmental process involved in reproduction;GO:0007015//actin filament organization;GO:0009247//glycolipid biosynthetic process;GO:0010053//root epidermal cell differentiation;GO:0018205//peptidyl-lysine modification;GO:0022610//biological adhesion;GO:0033043//regulation of organelle organization;GO:0042743//hydrogen peroxi…
MSTRG.109461	DTX42	protein DETOXIFICATION 42-like isoform X6 [Camellia sinensis]	-	-	-	-	GO:0031224//intrinsic component of membrane	GO:0015142//tricarboxylic acid transmembrane transporter activity;GO:0015291//secondary active transmembrane transporter activity	GO:0000041//transition metal ion transport;GO:0001101//response to acid chemical;GO:0006842//tricarboxylic acid transport;GO:0009267//cellular response to starvation;GO:0015698//inorganic anion transport;GO:0015893//drug transport;GO:0019758//glycosinolate biosynthetic process;GO:0045491//xylan metabolic process;GO:0046916//cellular transition metal ion homeostasis
MSTRG.109462	Sart3	squamous cell carcinoma antigen recognized by T-cells 3 [Camellia sinensis]	-	-	-	-	GO:0043231//intracellular membrane-bounded organelle	GO:0003676//nucleic acid binding	GO:0003006//developmental process involved in reproduction;GO:0006396//RNA processing
MSTRG.109463	--	-	-	-	-	-	-	-	-
MSTRG.109484	--	ABC transporter A family protein [Parasponia andersonii]	-	-	-	-	GO:0009536//plastid;GO:0031224//intrinsic component of membrane	-	GO:0006605//protein targeting;GO:0006631//fatty acid metabolic process
MSTRG.109489	--	protein NRT1/ PTR FAMILY 5.10-like isoform X2 [Camellia sinensis]	-	-	-	-	GO:0016020//membrane	-	GO:0006810//transport
MSTRG.109505	PTAC7	protein PLASTID TRANSCRIPTIONALLY ACTIVE 7 isoform X2 [Camellia sinensis]	-	-	-	-	GO:0000229//cytoplasmic chromosome;GO:0009536//plastid	-	-
MSTRG.109510	--	uncharacterized protein LOC114279652 isoform X2 [Camellia sinensis]	-	-	-	-	-	-	-
MSTRG.109511	NTRC	NADPH-dependent thioredoxin reductase 3-like isoform X2 [Camellia sinensis]	Metabolism	Metabolism of other amino acids	ko00450//Selenocompound metabolism	K00384	GO:0009532//plastid stroma;GO:0016604//nuclear body;GO:0032991//macromolecular complex;GO:0043232//intracellular non-membrane-bounded organelle;GO:0044423//virion part	GO:0000166//nucleotide binding;GO:0003676//nucleic acid binding;GO:0016209//antioxidant activity;GO:0016667//oxidoreductase activity, acting on a sulfur group of donors;GO:0030234//enzyme regulator activity	GO:0006090//pyruvate metabolic process;GO:0006801//superoxide metabolic process;GO:0009451//RNA modification;GO:0009668//plastid membrane organization;GO:0009893//positive regulation of metabolic process;GO:0010038//response to metal ion;GO:0010962//regulation of glucan biosynthetic process;GO:0016109//tetraterpenoid biosynthetic process;GO:0019725//cellular homeostasis;GO:0042743//hydrogen perox…
MSTRG.109513	--	PREDICTED: DUF1338 domain-containing [Prunus dulcis]	-	-	-	-	-	-	-
MSTRG.109530	VIT_05s0020g04080	Acireductone dioxygenase ARD family [Artemisia annua]	Metabolism;Metabolism	Global and overview maps;Amino acid metabolism	ko01100//Metabolic pathways;ko00270//Cysteine and methionine metabolism	K08967;K08967	GO:0016020//membrane;GO:0043231//intracellular membrane-bounded organelle;GO:0044444//cytoplasmic part	GO:0016702//oxidoreductase activity, acting on single donors with incorporation of molecular oxygen, incorporation of two atoms of oxygen;GO:0046914//transition metal ion binding	GO:0006950//response to stress;GO:0009863//salicylic acid mediated signaling pathway;GO:0042743//hydrogen peroxide metabolic process;GO:0071267//L-methionine salvage
MSTRG.109532	ATHB-7	homeobox-leucine zipper protein ATHB-12-like [Camellia sinensis]	-	-	-	-	GO:0043231//intracellular membrane-bounded organelle	GO:0001071//nucleic acid binding transcription factor activity;GO:0003677//DNA binding;GO:0003824//catalytic activity	GO:0001101//response to acid chemical;GO:0006355//regulation of transcription, DNA-templated;GO:0006972//hyperosmotic response;GO:0009755//hormone-mediated signaling pathway;GO:0044710//single-organism metabolic process;GO:0048496//maintenance of organ identity;GO:0051707//response to other organism;GO:0061024//membrane organization
MSTRG.109536	ALATS	alanine--tRNA ligase-like [Coffea arabica]	Genetic Information Processing	Translation	ko00970//Aminoacyl-tRNA biosynthesis	K01872	GO:0009536//plastid	GO:0003676//nucleic acid binding;GO:0004812//aminoacyl-tRNA ligase activity;GO:0032550//purine ribonucleoside binding;GO:0046914//transition metal ion binding	GO:0000959//mitochondrial RNA metabolic process;GO:0006006//glucose metabolic process;GO:0006090//pyruvate metabolic process;GO:0006405//RNA export from nucleus;GO:0006418//tRNA aminoacylation for protein translation;GO:0006498//N-terminal protein lipidation;GO:0006970//response to osmotic stress;GO:0019827//stem cell population maintenance;GO:0048580//regulation of post-embryonic development
MSTRG.109543	--	heat shock a protein 1/8 [Vigna unguiculata]	-	-	-	-	GO:0009536//plastid	-	-
MSTRG.109548	--	RNA-binding protein 1-like isoform X1 [Manihot esculenta]	-	-	-	-	-	GO:0003723//RNA binding	GO:0000377//RNA splicing, via transesterification reactions with bulged adenosine as nucleophile
MSTRG.109551	At4g27745	protein yippee-like At4g27740 [Camellia sinensis]	-	-	-	-	GO:0043231//intracellular membrane-bounded organelle	-	-
MSTRG.10956	UAH	ureidoglycolate hydrolase isoform X1 [Camellia sinensis]	Metabolism;Metabolism	Global and overview maps;Nucleotide metabolism	ko01100//Metabolic pathways;ko00230//Purine metabolism	K18151;K18151	GO:0043231//intracellular membrane-bounded organelle	GO:0016811//hydrolase activity, acting on carbon-nitrogen (but not peptide) bonds, in linear amides;GO:0016813//hydrolase activity, acting on carbon-nitrogen (but not peptide) bonds, in linear amidines;GO:0043169//cation binding	GO:0000097//sulfur amino acid biosynthetic process;GO:0000255//allantoin metabolic process;GO:0008380//RNA splicing;GO:0009112//nucleobase metabolic process;GO:0044270//cellular nitrogen compound catabolic process
MSTRG.109584	--	Serine carboxypeptidase-like 34 [Zea mays]	-	-	-	-	-	-	-
MSTRG.109595	PAT22	probable protein S-acyltransferase 22 isoform X1 [Camellia sinensis]	-	-	-	-	GO:0016020//membrane;GO:0031982//vesicle	GO:0016746//transferase activity, transferring acyl groups;GO:0046872//metal ion binding	GO:0016043//cellular component organization;GO:0044085//cellular component biogenesis;GO:0044699//single-organism process;GO:0071554//cell wall organization or biogenesis
MSTRG.109607	--	transmembrane protein [Arabidopsis thaliana]	-	-	-	-	GO:0043231//intracellular membrane-bounded organelle	-	-
MSTRG.109614	--	-	-	-	-	-	-	-	-
MSTRG.109615	--	-	-	-	-	-	-	-	-
MSTRG.109616	--	-	-	-	-	-	-	-	-
MSTRG.10964	--	FCS-Like Zinc finger 2-like [Camellia sinensis]	-	-	-	-	-	-	-
MSTRG.109640	MPS1	protein MULTIPOLAR SPINDLE 1-like [Camellia sinensis]	-	-	-	-	GO:0030312//external encapsulating structure	-	GO:0000723//telomere maintenance;GO:0000725//recombinational repair;GO:0001558//regulation of cell growth;GO:0003006//developmental process involved in reproduction;GO:0006511//ubiquitin-dependent protein catabolic process;GO:0007059//chromosome segregation;GO:0010212//response to ionizing radiation;GO:0032844//regulation of homeostatic process;GO:0033043//regulation of organelle organization;GO:…
MSTRG.109641	--	F-box protein SKIP23 [Camellia sinensis]	-	-	-	-	-	-	-
MSTRG.109643	--	-	-	-	-	-	-	-	-
MSTRG.109648	RH15	DEAD-box ATP-dependent RNA helicase 56-like isoform X2 [Punica granatum]	Genetic Information Processing;Genetic Information Processing;Genetic Information Processing	Transcription;Translation;Translation	ko03040//Spliceosome;ko03013//RNA transport;ko03015//mRNA surveillance pathway	K12812;K12812;K12812	-	GO:0017111//nucleoside-triphosphatase activity;GO:0032550//purine ribonucleoside binding	-
MSTRG.109653	SYT4	synaptotagmin-5-like [Camellia sinensis]	-	-	-	-	GO:0031090//organelle membrane;GO:0043231//intracellular membrane-bounded organelle	GO:0003677//DNA binding	GO:0006355//regulation of transcription, DNA-templated;GO:0006970//response to osmotic stress;GO:0009630//gravitropism
MSTRG.109723	--	-	-	-	-	-	-	-	-
MSTRG.109737	ECT2	YTH domain-containing protein ECT2-like isoform X1 [Camellia sinensis]	-	-	-	-	GO:0043231//intracellular membrane-bounded organelle;GO:0044444//cytoplasmic part	GO:0005488//binding	-
MSTRG.109742	GH3.13	indole-3-acetic acid-amido synthetase GH3.17 isoform X1 [Camellia sinensis]	Environmental Information Processing	Signal transduction	ko04075//Plant hormone signal transduction	K14487	GO:0009526//plastid envelope	GO:0016881//acid-amino acid ligase activity	GO:0009314//response to radiation;GO:0009725//response to hormone;GO:0016129//phytosteroid biosynthetic process;GO:0048878//chemical homeostasis
MSTRG.109752	--	protein NRT1/ PTR FAMILY 5.5-like [Camellia sinensis]	-	-	-	-	-	-	-
MSTRG.10976	--	CBL-interacting protein kinase 23-like [Camellia sinensis]	-	-	-	-	-	-	-
MSTRG.109766	CPP1	protein CHAPERONE-LIKE PROTEIN OF POR1, chloroplastic-like isoform X1 [Camellia sinensis]	-	-	-	-	GO:0009526//plastid envelope;GO:0042651//thylakoid membrane	GO:0005515//protein binding	GO:0006457//protein folding;GO:0006725//cellular aromatic compound metabolic process;GO:0006807//nitrogen compound metabolic process;GO:0009058//biosynthetic process;GO:0009416//response to light stimulus;GO:0009657//plastid organization;GO:0016265//death;GO:0032502//developmental process;GO:0044763//single-organism cellular process;GO:1901360//organic cyclic compound metabolic process
MSTRG.109767	CPP1	protein CHAPERONE-LIKE PROTEIN OF POR1, chloroplastic [Camellia sinensis]	-	-	-	-	GO:0009528//plastid inner membrane;GO:0042651//thylakoid membrane	GO:0005515//protein binding	GO:0003006//developmental process involved in reproduction;GO:0006457//protein folding;GO:0008652//cellular amino acid biosynthetic process;GO:0009416//response to light stimulus;GO:0009657//plastid organization;GO:0016072//rRNA metabolic process;GO:0016265//death
MSTRG.109768	CPP1	protein CHAPERONE-LIKE PROTEIN OF POR1, chloroplastic-like isoform X2 [Camellia sinensis]	-	-	-	-	GO:0009526//plastid envelope;GO:0042651//thylakoid membrane	GO:0005515//protein binding	GO:0006457//protein folding;GO:0009416//response to light stimulus;GO:0009657//plastid organization;GO:0016265//death
MSTRG.109769	CPP1	protein CHAPERONE-LIKE PROTEIN OF POR1, chloroplastic-like isoform X1 [Camellia sinensis]	-	-	-	-	GO:0009526//plastid envelope;GO:0042651//thylakoid membrane	GO:0005515//protein binding	GO:0006457//protein folding;GO:0009416//response to light stimulus;GO:0009657//plastid organization;GO:0016265//death
MSTRG.10977	SET1	Methyltransferase [Parasponia andersonii]	-	-	-	-	GO:0043231//intracellular membrane-bounded organelle	GO:0016279//protein-lysine N-methyltransferase activity;GO:0046914//transition metal ion binding	GO:0016571//histone methylation
MSTRG.109773	--	protein CHAPERONE-LIKE PROTEIN OF POR1, chloroplastic-like isoform X2 [Camellia sinensis]	-	-	-	-	-	-	-
MSTRG.109774	TTL4	inactive TPR repeat-containing thioredoxin TTL3-like isoform X2 [Camellia sinensis]	-	-	-	-	-	-	GO:0009987//cellular process
MSTRG.109775	--	-	-	-	-	-	-	-	-
MSTRG.109784	--	uncharacterized protein LOC114259048 [Camellia sinensis]	-	-	-	-	-	-	-
MSTRG.109787	--	-	-	-	-	-	-	-	-
MSTRG.109788	--	DNA topoisomerase 3-alpha-like [Camellia sinensis]	-	-	-	-	-	-	-
MSTRG.109797	POLD1	DNA polymerase delta catalytic subunit isoform X2 [Camellia sinensis]	Genetic Information Processing;Genetic Information Processing;Genetic Information Processing;Genetic Information Processing;Genetic Information Processing	Replication and repair;Replication and repair;Replication and repair;Replication and repair;Replication and repair	ko03420//Nucleotide excision repair;ko03030//DNA replication;ko03440//Homologous recombination;ko03410//Base excision repair;ko03430//Mismatch repair	K02327;K02327;K02327;K02327;K02327	GO:0043231//intracellular membrane-bounded organelle	GO:0003676//nucleic acid binding;GO:0004518//nuclease activity;GO:0034061//DNA polymerase activity;GO:0043169//cation binding	GO:0006259//DNA metabolic process
MSTRG.109805	--	glycine-rich protein [Striga asiatica]	-	-	-	-	-	-	-
MSTRG.109806	AXS1	UDP-D-apiose/UDP-D-xylose synthase [Capsicum annuum]	Metabolism;Metabolism	Global and overview maps;Carbohydrate metabolism	ko01100//Metabolic pathways;ko00520//Amino sugar and nucleotide sugar metabolism	K12449;K12449	GO:0005576//extracellular region;GO:0043231//intracellular membrane-bounded organelle;GO:0044444//cytoplasmic part	GO:0000166//nucleotide binding;GO:0016831//carboxy-lyase activity;GO:0048037//cofactor binding	GO:0009165//nucleotide biosynthetic process;GO:0045229//external encapsulating structure organization
MSTRG.109807	--	Monoacylglycerol lipase ABHD6 [Glycine soja]	-	-	-	-	-	-	-
MSTRG.10981	--	-	-	-	-	-	-	-	-
MSTRG.109810	VCL1	protein VACUOLELESS1 isoform X2 [Momordica charantia]	-	-	-	-	-	-	-
MSTRG.109827	At3g58530	F-box protein At3g58530 isoform X3 [Camellia sinensis]	-	-	-	-	GO:0044444//cytoplasmic part	GO:0003824//catalytic activity	-
MSTRG.10983	--	mitochondrial-processing peptidase subunit beta-like isoform X1 [Camellia sinensis]	-	-	-	-	-	-	-
MSTRG.109830	--	lysophospholipid acyltransferase LPEAT2-like [Camellia sinensis]	Metabolism;Metabolism;Metabolism	Global and overview maps;Lipid metabolism;Lipid metabolism	ko01100//Metabolic pathways;ko00564//Glycerophospholipid metabolism;ko00565//Ether lipid metabolism	K13510;K13510;K13510	GO:0016020//membrane	GO:0016747//transferase activity, transferring acyl groups other than amino-acyl groups	GO:0046471//phosphatidylglycerol metabolic process
MSTRG.109839	At5g63440	UPF0235 protein At5g63440 isoform X1 [Abrus precatorius]	-	-	-	-	-	-	-
MSTRG.10984	TUBG1	PREDICTED: tubulin gamma-2 chain-like isoform X4 [Juglans regia]	-	-	-	-	GO:0012505//endomembrane system;GO:0015630//microtubule cytoskeleton;GO:0016020//membrane;GO:0030312//external encapsulating structure;GO:0043231//intracellular membrane-bounded organelle;GO:0043234//protein complex;GO:0044430//cytoskeletal part;GO:0044444//cytoplasmic part	GO:0017111//nucleoside-triphosphatase activity;GO:0032550//purine ribonucleoside binding	GO:0000226//microtubule cytoskeleton organization;GO:0000904//cell morphogenesis involved in differentiation;GO:0009886//post-embryonic morphogenesis;GO:0043623//cellular protein complex assembly;GO:0048229//gametophyte development;GO:0048827//phyllome development;GO:0051179//localization;GO:0051707//response to other organism;GO:1902407//assembly of actomyosin apparatus involved in mitotic cytok…
MSTRG.109841	PAPS4	nuclear poly(A) polymerase 4-like isoform X2 [Camellia sinensis]	Genetic Information Processing	Translation	ko03015//mRNA surveillance pathway	K14376	GO:0043231//intracellular membrane-bounded organelle	GO:0005488//binding;GO:0070566//adenylyltransferase activity	GO:0006402//mRNA catabolic process;GO:0006605//protein targeting;GO:0031123//RNA 3'-end processing;GO:0061024//membrane organization;GO:1902410//mitotic cytokinetic process
MSTRG.109870	--	uncharacterized protein LOC114276875 [Camellia sinensis]	-	-	-	-	-	-	-
MSTRG.109874	INV1	beta-fructofuranosidase, insoluble isoenzyme 1-like [Camellia sinensis]	Metabolism;Metabolism;Metabolism;Metabolism	Global and overview maps;Global and overview maps;Carbohydrate metabolism;Carbohydrate metabolism	ko01100//Metabolic pathways;ko01110//Biosynthesis of secondary metabolites;ko00500//Starch and sucrose metabolism;ko00052//Galactose metabolism	K01193;K01193;K01193;K01193	GO:0005576//extracellular region;GO:0030312//external encapsulating structure	GO:0004564//beta-fructofuranosidase activity	GO:0000904//cell morphogenesis involved in differentiation;GO:0005985//sucrose metabolic process;GO:0006073//cellular glucan metabolic process;GO:0006928//movement of cell or subcellular component;GO:0009664//plant-type cell wall organization;GO:0046903//secretion
MSTRG.109877	--	uncharacterized protein LOC114276875 [Camellia sinensis]	-	-	-	-	-	-	-
MSTRG.109883	--	-	-	-	-	-	-	-	-
MSTRG.109884	--	-	-	-	-	-	-	-	-
MSTRG.109885	ALATS	alanine--tRNA ligase [Camellia sinensis]	Genetic Information Processing	Translation	ko00970//Aminoacyl-tRNA biosynthesis	K01872	GO:0009536//plastid	GO:0003676//nucleic acid binding;GO:0004812//aminoacyl-tRNA ligase activity;GO:0032550//purine ribonucleoside binding;GO:0046914//transition metal ion binding	GO:0000959//mitochondrial RNA metabolic process;GO:0006006//glucose metabolic process;GO:0006090//pyruvate metabolic process;GO:0006259//DNA metabolic process;GO:0006405//RNA export from nucleus;GO:0006418//tRNA aminoacylation for protein translation;GO:0006498//N-terminal protein lipidation;GO:0006970//response to osmotic stress;GO:0010038//response to metal ion;GO:0019827//stem cell population …
MSTRG.109886	--	uncharacterized WD repeat-containing protein C17D11.16 [Camellia sinensis]	-	-	-	-	GO:0043231//intracellular membrane-bounded organelle	GO:0016740//transferase activity	GO:0016570//histone modification
MSTRG.109902	TBP2	lysosomal beta glucosidase-like isoform X1 [Camellia sinensis]	Metabolism;Metabolism;Metabolism;Metabolism;Metabolism	Global and overview maps;Global and overview maps;Biosynthesis of other secondary metabolites;Carbohydrate metabolism;Metabolism of other amino acids	ko01100//Metabolic pathways;ko01110//Biosynthesis of secondary metabolites;ko00940//Phenylpropanoid biosynthesis;ko00500//Starch and sucrose metabolism;ko00460//Cyanoamino acid metabolism	K05349;K05349;K05349;K05349;K05349	GO:0043231//intracellular membrane-bounded organelle;GO:0044444//cytoplasmic part	GO:0015926//glucosidase activity	GO:0000041//transition metal ion transport;GO:0001101//response to acid chemical;GO:0009267//cellular response to starvation;GO:0015698//inorganic anion transport;GO:0044238//primary metabolic process
MSTRG.109903	TBP2	26S proteasome regulatory subunit 4 homolog [Camellia sinensis]	Genetic Information Processing	Folding, sorting and degradation	ko03050//Proteasome	K03062	-	-	-
MSTRG.109907	--	RNA polymerase II transcriptional coactivator KELP like [Actinidia chinensis var. chinensis] [Actinidia chinensis]	-	-	-	-	-	-	-
MSTRG.109926	--	Hydroxyacylglutathione hydrolase [Actinidia chinensis var. chinensis] [Actinidia chinensis]	-	-	-	-	GO:0044444//cytoplasmic part	-	-
MSTRG.109951	--	-	-	-	-	-	-	-	-
MSTRG.109972	--	-	-	-	-	-	-	-	-
MSTRG.109979	IQM3	IQ domain-containing protein IQM3-like [Camellia sinensis]	-	-	-	-	GO:0009536//plastid	GO:0016857//racemase and epimerase activity, acting on carbohydrates and derivatives;GO:0048037//cofactor binding	GO:0019318//hexose metabolic process
MSTRG.109985	--	-	-	-	-	-	-	-	-
MSTRG.109990	--	Ribosomal biogenesis protein like [Actinidia chinensis var. chinensis] [Actinidia chinensis]	-	-	-	-	-	-	-
MSTRG.109991	At2g01390/At2g01380	pentatricopeptide repeat-containing protein At2g01390-like [Camellia sinensis]	-	-	-	-	-	-	-
MSTRG.109992	AHK3	histidine kinase 3-like [Camellia sinensis]	Environmental Information Processing	Signal transduction	ko04075//Plant hormone signal transduction	K14489	-	-	-
MSTRG.110000	RPL35	50S ribosomal protein L35, chloroplastic-like isoform X5 [Camellia sinensis]	Genetic Information Processing	Translation	ko03010//Ribosome	K02916	GO:0009536//plastid;GO:0030529//intracellular ribonucleoprotein complex	GO:0005198//structural molecule activity	GO:0006739//NADP metabolic process;GO:0010467//gene expression
MSTRG.110002	--	Intraflagellar transport protein [Actinidia chinensis var. chinensis] [Actinidia chinensis]	-	-	-	-	-	-	-
MSTRG.110003	--	-	-	-	-	-	-	-	-
MSTRG.110007	--	autophagy-related protein 18h-like isoform X1 [Camellia sinensis]	-	-	-	-	-	-	-
MSTRG.110008	--	autophagy-related protein 18h-like isoform X1 [Camellia sinensis]	-	-	-	-	-	-	-
MSTRG.110029	TMEM258	transmembrane protein 258 [Camellia sinensis]	-	-	-	-	GO:0009536//plastid	GO:0004672//protein kinase activity;GO:0032550//purine ribonucleoside binding	GO:0006464//cellular protein modification process
MSTRG.11003	--	Protein Pet [Trema orientale]	-	-	-	-	-	-	-
MSTRG.110034	SPO11-2	meiotic recombination protein SPO11-2 isoform X1 [Hevea brasiliensis]	-	-	-	-	GO:0043231//intracellular membrane-bounded organelle;GO:0043232//intracellular non-membrane-bounded organelle	GO:0003676//nucleic acid binding;GO:0003824//catalytic activity;GO:0032550//purine ribonucleoside binding	GO:0000723//telomere maintenance;GO:0000904//cell morphogenesis involved in differentiation;GO:0006281//DNA repair;GO:0006310//DNA recombination;GO:0007015//actin filament organization;GO:0007059//chromosome segregation;GO:0009791//post-embryonic development;GO:0010053//root epidermal cell differentiation;GO:0010212//response to ionizing radiation;GO:0022607//cellular component assembly;GO:002261…
MSTRG.110044	YDA	mitogen-activated protein kinase kinase kinase 1-like isoform X3 [Ananas comosus]	Environmental Information Processing	Signal transduction	ko04016//MAPK signaling pathway - plant	K20717	-	GO:0004702//receptor signaling protein serine/threonine kinase activity;GO:0032550//purine ribonucleoside binding	GO:0000904//cell morphogenesis involved in differentiation;GO:0007015//actin filament organization;GO:0009886//post-embryonic morphogenesis;GO:0010053//root epidermal cell differentiation;GO:0022610//biological adhesion;GO:0032147//activation of protein kinase activity;GO:0040007//growth;GO:0045229//external encapsulating structure organization;GO:0090567//reproductive shoot system development
MSTRG.110046	AIL5	AP2-like ethylene-responsive transcription factor AIL5 [Camellia sinensis]	-	-	-	-	GO:0043231//intracellular membrane-bounded organelle	GO:0001071//nucleic acid binding transcription factor activity;GO:0016628//oxidoreductase activity, acting on the CH-CH group of donors, NAD or NADP as acceptor	GO:0003006//developmental process involved in reproduction;GO:0009628//response to abiotic stimulus;GO:0009755//hormone-mediated signaling pathway;GO:0009790//embryo development;GO:0009791//post-embryonic development;GO:0010468//regulation of gene expression;GO:0034645//cellular macromolecule biosynthetic process;GO:0044238//primary metabolic process;GO:0044710//single-organism metabolic process;…
MSTRG.11005	--	armadillo repeat-containing protein LFR-like [Camellia sinensis]	-	-	-	-	-	-	GO:0003006//developmental process involved in reproduction;GO:0009987//cellular process;GO:0044702//single organism reproductive process;GO:0048367//shoot system development
MSTRG.110050	CRPK1	PREDICTED: probable LRR receptor-like serine/threonine-protein kinase At1g56140 isoform X3 [Pyrus x bretschneideri]	-	-	-	-	-	GO:0004672//protein kinase activity;GO:0016746//transferase activity, transferring acyl groups;GO:0032550//purine ribonucleoside binding	GO:0006464//cellular protein modification process;GO:0006796//phosphate-containing compound metabolic process;GO:0009617//response to bacterium;GO:0010243//response to organonitrogen compound;GO:0010646//regulation of cell communication;GO:0043436//oxoacid metabolic process
MSTRG.110052	--	integrase [Cucumis melo var. makuwa] [Cucumis melo]	-	-	-	-	-	-	-
MSTRG.110060	--	anther-specific proline-rich protein APG [Camellia sinensis]	-	-	-	-	-	-	-
MSTRG.110073	--	hypothetical protein TEA_020534 [Camellia sinensis var. sinensis] [Camellia sinensis]	-	-	-	-	-	-	-
MSTRG.110078	--	nucleolin-like isoform X1 [Camellia sinensis]	-	-	-	-	-	-	-
MSTRG.110081	--	nucleolin-like isoform X1 [Camellia sinensis]	-	-	-	-	-	-	-
MSTRG.110095	FRS5	PREDICTED: protein FAR1-RELATED SEQUENCE 5-like isoform X1 [Prunus mume]	-	-	-	-	-	-	-
MSTRG.110109	--	RAB6A-GEF complex partner protein 1-like [Camellia sinensis]	-	-	-	-	-	-	-
MSTRG.110112	--	hypothetical protein TEA_003323 [Camellia sinensis var. sinensis] [Camellia sinensis]	-	-	-	-	-	-	-
MSTRG.110113	--	hypothetical protein TEA_003323 [Camellia sinensis var. sinensis] [Camellia sinensis]	-	-	-	-	-	-	-
MSTRG.110117	GAPCP1	glyceraldehyde-3-phosphate dehydrogenase GAPCP1, chloroplastic-like isoform X1 [Camellia sinensis]	Metabolism;Metabolism;Metabolism;Metabolism;Metabolism;Metabolism	Global and overview maps;Global and overview maps;Global and overview maps;Global and overview maps;Carbohydrate metabolism;Energy metabolism	ko01100//Metabolic pathways;ko01110//Biosynthesis of secondary metabolites;ko01200//Carbon metabolism;ko01230//Biosynthesis of amino acids;ko00010//Glycolysis / Gluconeogenesis;ko00710//Carbon fixation in photosynthetic organisms	K00134;K00134;K00134;K00134;K00134;K00134	GO:0009532//plastid stroma	GO:0000166//nucleotide binding;GO:0016620//oxidoreductase activity, acting on the aldehyde or oxo group of donors, NAD or NADP as acceptor;GO:0046914//transition metal ion binding	GO:0003006//developmental process involved in reproduction;GO:0006090//pyruvate metabolic process;GO:0009725//response to hormone;GO:0044238//primary metabolic process;GO:0048229//gametophyte development;GO:0048364//root development;GO:0055081//anion homeostasis
MSTRG.110130	--	iron-sulfur protein NUBPL [Carica papaya]	-	-	-	-	-	-	-
MSTRG.110131	--	-	-	-	-	-	-	-	-
MSTRG.110132	At1g56130	probable LRR receptor-like serine/threonine-protein kinase At1g56140 [Camellia sinensis]	-	-	-	-	GO:0031224//intrinsic component of membrane	GO:0004702//receptor signaling protein serine/threonine kinase activity;GO:0032550//purine ribonucleoside binding	GO:0032147//activation of protein kinase activity
MSTRG.110133	At1g56130	probable LRR receptor-like serine/threonine-protein kinase At1g56140 [Camellia sinensis]	-	-	-	-	GO:0031224//intrinsic component of membrane	GO:0004672//protein kinase activity;GO:0032550//purine ribonucleoside binding;GO:0046914//transition metal ion binding	GO:0006464//cellular protein modification process;GO:0006796//phosphate-containing compound metabolic process
MSTRG.110189	--	BnaA06g16230D [Brassica napus]	-	-	-	-	-	-	-
MSTRG.110204	PPA6	soluble inorganic pyrophosphatase 6, chloroplastic-like [Camellia sinensis]	Metabolism	Energy metabolism	ko00190//Oxidative phosphorylation	K01507	GO:0009526//plastid envelope;GO:0009532//plastid stroma	GO:0016462//pyrophosphatase activity;GO:0046872//metal ion binding	GO:0000097//sulfur amino acid biosynthetic process;GO:0006091//generation of precursor metabolites and energy;GO:0006605//protein targeting;GO:0006796//phosphate-containing compound metabolic process;GO:0006970//response to osmotic stress;GO:0009617//response to bacterium;GO:0009620//response to fungus;GO:0009683//indoleacetic acid metabolic process;GO:0009696//salicylic acid metabolic process;GO…
MSTRG.110205	PPA6	soluble inorganic pyrophosphatase 6, chloroplastic-like [Camellia sinensis]	Metabolism	Energy metabolism	ko00190//Oxidative phosphorylation	K01507	GO:0009526//plastid envelope;GO:0009532//plastid stroma	GO:0016462//pyrophosphatase activity;GO:0042578//phosphoric ester hydrolase activity;GO:0046872//metal ion binding	GO:0000097//sulfur amino acid biosynthetic process;GO:0006091//generation of precursor metabolites and energy;GO:0006605//protein targeting;GO:0006796//phosphate-containing compound metabolic process;GO:0006970//response to osmotic stress;GO:0009617//response to bacterium;GO:0009620//response to fungus;GO:0009683//indoleacetic acid metabolic process;GO:0009696//salicylic acid metabolic process;GO…
MSTRG.11021	--	-	-	-	-	-	-	-	-
MSTRG.110210	ORP1D	methylthioribulose-1-phosphate dehydratase-like isoform X3 [Camellia sinensis]	-	-	-	-	-	GO:0032934//sterol binding	GO:0006629//lipid metabolic process;GO:0044765//single-organism transport
MSTRG.110213	At3g61590	F-box/kelch-repeat protein [Actinidia chinensis var. chinensis] [Actinidia chinensis]	-	-	-	-	-	-	-
MSTRG.110215	At1g09760	U2 small nuclear ribonucleoprotein A'-like isoform X1 [Camellia sinensis]	Genetic Information Processing	Transcription	ko03040//Spliceosome	K11092	GO:0009536//plastid;GO:0016604//nuclear body;GO:0032991//macromolecular complex;GO:0043232//intracellular non-membrane-bounded organelle;GO:0044423//virion part	GO:0003676//nucleic acid binding	GO:0000377//RNA splicing, via transesterification reactions with bulged adenosine as nucleophile;GO:0006950//response to stress;GO:0009451//RNA modification
MSTRG.110216	At1g09760	U2 small nuclear ribonucleoprotein A'-like isoform X1 [Camellia sinensis]	Genetic Information Processing	Transcription	ko03040//Spliceosome	K11092	GO:0009536//plastid;GO:0016604//nuclear body;GO:0032991//macromolecular complex;GO:0043232//intracellular non-membrane-bounded organelle;GO:0044423//virion part	GO:0003676//nucleic acid binding	GO:0000377//RNA splicing, via transesterification reactions with bulged adenosine as nucleophile;GO:0006950//response to stress;GO:0009451//RNA modification
MSTRG.110220	--	hypothetical protein TEA_016592 [Camellia sinensis var. sinensis] [Camellia sinensis]	-	-	-	-	-	-	-
MSTRG.110226	RE1	gag-pol polyprotein, partial [Caragana korshinskii]	-	-	-	-	-	-	-
MSTRG.110227	AtMg00810	Retrovirus-related Pol polyprotein from transposon TNT 1-94 [Cucumis melo var. makuwa] [Cucumis melo]	-	-	-	-	-	-	GO:0044237//cellular metabolic process
MSTRG.110233	MNR1	(+)-neomenthol dehydrogenase-like isoform X1 [Camellia sinensis]	Metabolism;Metabolism	Global and overview maps;Metabolism of terpenoids and polyketides	ko01110//Biosynthesis of secondary metabolites;ko00902//Monoterpenoid biosynthesis	K15095;K15095	-	GO:0016491//oxidoreductase activity	GO:0044710//single-organism metabolic process
MSTRG.110236	MNR1	(+)-neomenthol dehydrogenase-like [Camellia sinensis]	Metabolism;Metabolism	Global and overview maps;Metabolism of terpenoids and polyketides	ko01110//Biosynthesis of secondary metabolites;ko00902//Monoterpenoid biosynthesis	K15095;K15095	-	GO:0016491//oxidoreductase activity	GO:0044710//single-organism metabolic process
MSTRG.110240	UGP3	UTP--glucose-1-phosphate uridylyltransferase 3, chloroplastic isoform X3 [Camellia sinensis]	Metabolism	Lipid metabolism	ko00561//Glycerolipid metabolism	K22920	-	GO:0016779//nucleotidyltransferase activity	GO:0009247//glycolipid biosynthetic process;GO:0009267//cellular response to starvation
MSTRG.110246	--	uncharacterized protein LOC114319860 isoform X1 [Camellia sinensis]	-	-	-	-	-	-	-
MSTRG.11027	PR	perakine reductase-like isoform X1 [Camellia sinensis]	-	-	-	-	-	GO:0004033//aldo-keto reductase (NADP) activity	GO:0044710//single-organism metabolic process
MSTRG.110275	ACD6	protein ACCELERATED CELL DEATH 6-like [Camellia sinensis]	-	-	-	-	-	-	-
MSTRG.110279	ARPC4	actin-related protein 2/3 complex subunit 4 isoform X2 [Camellia sinensis]	Cellular Processes	Transport and catabolism	ko04144//Endocytosis	K05755	GO:0005856//cytoskeleton;GO:0043234//protein complex	GO:0005488//binding	GO:0032989//cellular component morphogenesis;GO:0045010//actin nucleation
MSTRG.110280	--	-	-	-	-	-	-	-	-
MSTRG.110281	HEMC	porphobilinogen deaminase, chloroplastic [Camellia sinensis]	Metabolism;Metabolism;Metabolism	Global and overview maps;Global and overview maps;Metabolism of cofactors and vitamins	ko01100//Metabolic pathways;ko01110//Biosynthesis of secondary metabolites;ko00860//Porphyrin and chlorophyll metabolism	K01749;K01749;K01749	GO:0005576//extracellular region;GO:0009526//plastid envelope;GO:0009532//plastid stroma	GO:0016765//transferase activity, transferring alkyl or aryl (other than methyl) groups	GO:0000097//sulfur amino acid biosynthetic process;GO:0006090//pyruvate metabolic process;GO:0006091//generation of precursor metabolites and energy;GO:0006355//regulation of transcription, DNA-templated;GO:0006739//NADP metabolic process;GO:0006743//ubiquinone metabolic process;GO:0006779//porphyrin-containing compound biosynthetic process;GO:0009617//response to bacterium;GO:0009696//salicylic …
MSTRG.110286	--	BnaCnng40720D [Brassica napus]	-	-	-	-	GO:0043231//intracellular membrane-bounded organelle	-	-
MSTRG.110287	NUP93A	PREDICTED: nuclear pore complex protein NUP93A-like [Juglans regia]	Genetic Information Processing	Translation	ko03013//RNA transport	K14309	GO:0043231//intracellular membrane-bounded organelle	-	GO:0019538//protein metabolic process;GO:0051234//establishment of localization
MSTRG.110290	--	BAX inhibitor 1 [Hibiscus syriacus]	-	-	-	-	-	-	-
MSTRG.110292	--	ERI1 exoribonuclease 2-like [Camellia sinensis]	-	-	-	-	-	-	-
MSTRG.110295	B3GALT7	beta-1,3-galactosyltransferase 7-like isoform X6 [Camellia sinensis]	-	-	-	-	GO:0031224//intrinsic component of membrane;GO:0043231//intracellular membrane-bounded organelle	GO:0035250//UDP-galactosyltransferase activity	GO:0006464//cellular protein modification process
MSTRG.110309	LPD2	dihydrolipoyl dehydrogenase 2, chloroplastic-like isoform X5 [Camellia sinensis]	Metabolism;Metabolism;Metabolism;Metabolism;Metabolism;Metabolism;Metabolism;Metabolism;Metabolism;Metabolism;Metabolism;Metabolism	Global and overview maps;Global and overview maps;Global and overview maps;Carbohydrate metabolism;Carbohydrate metabolism;Carbohydrate metabolism;Amino acid metabolism;Carbohydrate metabolism;Amino acid metabolism;Amino acid metabolism;Carbohydrate metabolism;Amino acid metabolism	ko01100//Metabolic pathways;ko01110//Biosynthesis of secondary metabolites;ko01200//Carbon metabolism;ko00010//Glycolysis / Gluconeogenesis;ko00620//Pyruvate metabolism;ko00630//Glyoxylate and dicarboxylate metabolism;ko00260//Glycine, serine and threonine metabolism;ko00020//Citrate cycle (TCA cycle);ko00280//Valine, leucine and isoleucine degradation;ko00380//Tryptophan metabolism;ko00640//Prop…	K00382;K00382;K00382;K00382;K00382;K00382;K00382;K00382;K00382;K00382;K00382;K00382	GO:0009526//plastid envelope;GO:0009532//plastid stroma;GO:0043232//intracellular non-membrane-bounded organelle	GO:0000166//nucleotide binding;GO:0016668//oxidoreductase activity, acting on a sulfur group of donors, NAD(P) as acceptor;GO:0016723//oxidoreductase activity, oxidizing metal ions, NAD or NADP as acceptor;GO:0046914//transition metal ion binding	GO:0006085//acetyl-CoA biosynthetic process;GO:0019725//cellular homeostasis;GO:0042743//hydrogen peroxide metabolic process;GO:0044710//single-organism metabolic process;GO:0061687//detoxification of inorganic compound
MSTRG.11031	--	-	-	-	-	-	-	-	-
MSTRG.110310	--	Homeobox-leucine zipper protein HAT2 [Carex littledalei]	-	-	-	-	-	-	-
MSTRG.110317	--	kinesin-like protein KIN-UB isoform X1 [Camellia sinensis]	Cellular Processes	Transport and catabolism	ko04144//Endocytosis	K10396	-	-	-
MSTRG.110326	At2g38610	KH domain-containing protein At2g38610-like [Camellia sinensis]	-	-	-	-	GO:0043231//intracellular membrane-bounded organelle;GO:0044444//cytoplasmic part	GO:0003676//nucleic acid binding	-
MSTRG.110327	--	-	-	-	-	-	-	-	-
MSTRG.110330	--	65-kDa microtubule-associated protein 8 [Camellia sinensis]	-	-	-	-	-	-	-
MSTRG.110333	TOP2	DNA topoisomerase 2-like [Camellia sinensis]	-	-	-	-	-	-	-
MSTRG.110336	At5g55070	dihydrolipoyllysine-residue succinyltransferase component of 2-oxoglutarate dehydrogenase complex 1, mitochondrial-like isoform X2 [Camellia sinensis]	Metabolism;Metabolism;Metabolism;Metabolism;Metabolism;Metabolism	Global and overview maps;Global and overview maps;Global and overview maps;Carbohydrate metabolism;Amino acid metabolism;Amino acid metabolism	ko01100//Metabolic pathways;ko01110//Biosynthesis of secondary metabolites;ko01200//Carbon metabolism;ko00020//Citrate cycle (TCA cycle);ko00380//Tryptophan metabolism;ko00310//Lysine degradation	K00658;K00658;K00658;K00658;K00658;K00658	GO:0043231//intracellular membrane-bounded organelle;GO:0044444//cytoplasmic part	GO:0016746//transferase activity, transferring acyl groups;GO:0046914//transition metal ion binding	GO:0009814//defense response, incompatible interaction;GO:0019752//carboxylic acid metabolic process;GO:0033554//cellular response to stress
MSTRG.110338	--	-	-	-	-	-	-	-	-
MSTRG.110346	--	-	-	-	-	-	-	-	-
MSTRG.110351	--	WD repeat-containing protein 91 homolog isoform X2 [Camellia sinensis]	Environmental Information Processing;Environmental Information Processing	Signal transduction;Signal transduction	ko04075//Plant hormone signal transduction;ko04016//MAPK signaling pathway - plant	K14497;K14497	-	-	-
MSTRG.110358	TON2	probable serine/threonine-protein phosphatase 2A regulatory subunit B'' subunit TON2 [Camellia sinensis]	Genetic Information Processing	Translation	ko03015//mRNA surveillance pathway	K11583	GO:0015630//microtubule cytoskeleton;GO:0043231//intracellular membrane-bounded organelle;GO:0044444//cytoplasmic part	GO:0019888//protein phosphatase regulator activity;GO:0046872//metal ion binding	GO:0000904//cell morphogenesis involved in differentiation;GO:0007015//actin filament organization;GO:0007017//microtubule-based process;GO:0010053//root epidermal cell differentiation;GO:0019222//regulation of metabolic process;GO:0022607//cellular component assembly;GO:0022610//biological adhesion;GO:0045229//external encapsulating structure organization
MSTRG.110371	--	-	-	-	-	-	-	-	-
MSTRG.110375	--	-	-	-	-	-	-	-	-
MSTRG.11039	--	Slit 2 protein like [Actinidia chinensis var. chinensis] [Actinidia chinensis]	-	-	-	-	-	-	-
MSTRG.110395	URH1	uridine nucleosidase 1-like isoform X1 [Camellia sinensis]	Metabolism;Metabolism;Metabolism	Global and overview maps;Nucleotide metabolism;Metabolism of cofactors and vitamins	ko01100//Metabolic pathways;ko00240//Pyrimidine metabolism;ko00760//Nicotinate and nicotinamide metabolism	K01240;K01240;K01240	GO:0044444//cytoplasmic part	GO:0008194//UDP-glycosyltransferase activity;GO:0008477//purine nucleosidase activity;GO:0043169//cation binding;GO:0050263//ribosylpyrimidine nucleosidase activity	GO:0010260//organ senescence;GO:0046102//inosine metabolic process;GO:0046108//uridine metabolic process
MSTRG.110402	--	reverse transcriptase domain-containing protein [Artemisia annua]	-	-	-	-	-	-	-
MSTRG.11041	WCRKC2	AP2-like ethylene-responsive transcription factor TOE3 [Camellia sinensis]	-	-	-	-	-	GO:0016787//hydrolase activity	GO:0010467//gene expression;GO:0019538//protein metabolic process;GO:0034645//cellular macromolecule biosynthetic process
MSTRG.110418	--	-	-	-	-	-	-	-	-
MSTRG.110425	DTX42	negative regulator of systemic acquired resistance SNI1 isoform X2 [Camellia sinensis]	-	-	-	-	GO:0031224//intrinsic component of membrane;GO:0043231//intracellular membrane-bounded organelle	GO:0000975//regulatory region DNA binding;GO:0015291//secondary active transmembrane transporter activity	GO:0000723//telomere maintenance;GO:0002832//negative regulation of response to biotic stimulus;GO:0003006//developmental process involved in reproduction;GO:0006260//DNA replication;GO:0006310//DNA recombination;GO:0006355//regulation of transcription, DNA-templated;GO:0006974//cellular response to DNA damage stimulus;GO:0007059//chromosome segregation;GO:0007126//meiotic nuclear division;GO:000…
MSTRG.110426	--	heterogeneous nuclear ribonucleoprotein 1-like isoform X2 [Camellia sinensis]	Genetic Information Processing	Translation	ko03015//mRNA surveillance pathway	K14411	GO:0032991//macromolecular complex;GO:0044423//virion part	GO:0003676//nucleic acid binding	-
MSTRG.110428	UXT3	Triose-phosphate transporter domain-containing protein [Cinnamomum micranthum f. kanehirae]	-	-	-	-	GO:0031224//intrinsic component of membrane;GO:0043231//intracellular membrane-bounded organelle	-	-
MSTRG.110432	--	-	-	-	-	-	-	-	-
MSTRG.110433	--	nucleolar protein 56-like [Camellia sinensis]	-	-	-	-	GO:0043231//intracellular membrane-bounded organelle	-	-
MSTRG.110437	--	-	-	-	-	-	-	-	-
MSTRG.110438	--	-	-	-	-	-	-	-	-
MSTRG.110444	CURT1B	protein CURVATURE THYLAKOID 1B, chloroplastic [Camellia sinensis]	-	-	-	-	GO:0000229//cytoplasmic chromosome;GO:0009522//photosystem I;GO:0009526//plastid envelope;GO:0031976//plastid thylakoid;GO:0044434//chloroplast part	GO:0003676//nucleic acid binding	GO:0001101//response to acid chemical;GO:0006739//NADP metabolic process;GO:0009668//plastid membrane organization;GO:0009767//photosynthetic electron transport chain;GO:0016072//rRNA metabolic process;GO:0031399//regulation of protein modification process;GO:0043623//cellular protein complex assembly
MSTRG.110454	--	peptidyl-prolyl cis-trans isomerase FKBP12 isoform X2 [Camellia sinensis]	-	-	-	-	-	-	GO:0044237//cellular metabolic process;GO:0044238//primary metabolic process;GO:0071704//organic substance metabolic process
MSTRG.110455	DRP1E	heterogeneous nuclear ribonucleoprotein Q-like isoform X2 [Camellia sinensis]	-	-	-	-	GO:0032991//macromolecular complex;GO:0044423//virion part	GO:0017111//nucleoside-triphosphatase activity;GO:0032550//purine ribonucleoside binding	-
MSTRG.110463	--	-	-	-	-	-	-	-	-
MSTRG.110466	--	-	-	-	-	-	-	-	-
MSTRG.110467	CYTB5-E	cytochrome b5-like [Camellia sinensis]	-	-	-	-	GO:0031090//organelle membrane;GO:0031224//intrinsic component of membrane;GO:0044434//chloroplast part	GO:0003824//catalytic activity;GO:0043169//cation binding;GO:0046906//tetrapyrrole binding	GO:0006694//steroid biosynthetic process;GO:0009617//response to bacterium;GO:0016104//triterpenoid biosynthetic process
MSTRG.110469	--	ABC transporter C family member 10-like [Hibiscus syriacus]	-	-	-	-	-	-	-
MSTRG.110471	ABCG22	ABC transporter G family member 22-like isoform X2 [Camellia sinensis]	-	-	-	-	-	GO:0015098//molybdate ion transmembrane transporter activity;GO:0017111//nucleoside-triphosphatase activity;GO:0032550//purine ribonucleoside binding	GO:0015698//inorganic anion transport
MSTRG.110477	--	AT-rich interactive domain-containing protein 6-like isoform X2 [Camellia sinensis]	-	-	-	-	-	-	-
MSTRG.110489	--	-	-	-	-	-	-	-	-
MSTRG.110493	--	fiber protein fb11 [Camellia sinensis]	-	-	-	-	GO:0043231//intracellular membrane-bounded organelle	-	GO:0009725//response to hormone
MSTRG.110501	--	lysine-specific demethylase JMJ25-like isoform X2 [Camellia sinensis]	-	-	-	-	-	GO:0046872//metal ion binding	-
MSTRG.110516	--	chaperonin CPN60-like 2, mitochondrial [Camellia sinensis]	-	-	-	-	-	-	-
MSTRG.110549	At1g58090	F-box/kelch-repeat protein At3g06240-like isoform X3 [Camellia sinensis]	-	-	-	-	-	-	-
MSTRG.110553	ORC4	origin of replication complex subunit 4 isoform X5 [Olea europaea var. sylvestris] [Olea europaea]	-	-	-	-	GO:0031090//organelle membrane;GO:0031224//intrinsic component of membrane;GO:0043231//intracellular membrane-bounded organelle	GO:0005515//protein binding;GO:0016411//acylglycerol O-acyltransferase activity	GO:0003006//developmental process involved in reproduction;GO:0006305//DNA alkylation;GO:0006342//chromatin silencing;GO:0007049//cell cycle;GO:0007059//chromosome segregation;GO:0034968//histone lysine methylation;GO:0046341//CDP-diacylglycerol metabolic process;GO:0046471//phosphatidylglycerol metabolic process;GO:0048580//regulation of post-embryonic development
MSTRG.110571	--	-	-	-	-	-	-	-	-
MSTRG.110573	At2g33255	haloacid dehalogenase-like hydrolase domain-containing protein At2g33255 [Camellia sinensis]	-	-	-	-	GO:0009536//plastid	GO:0003824//catalytic activity	GO:0048646//anatomical structure formation involved in morphogenesis
MSTRG.110576	SRFR1	LOW QUALITY PROTEIN: suppressor of RPS4-RLD 1-like [Camellia sinensis]	-	-	-	-	GO:0043231//intracellular membrane-bounded organelle;GO:0044444//cytoplasmic part	GO:0005515//protein binding	GO:0006342//chromatin silencing;GO:0006464//cellular protein modification process;GO:0009409//response to cold;GO:0035194//posttranscriptional gene silencing by RNA;GO:0042742//defense response to bacterium
MSTRG.110598	NOP2B	25S rRNA (cytosine(2870)-C(5))-methyltransferase-like [Camellia sinensis]	-	-	-	-	GO:0044444//cytoplasmic part	GO:0008168//methyltransferase activity	GO:0000302//response to reactive oxygen species;GO:0009642//response to light intensity;GO:0009887//organ morphogenesis;GO:0016072//rRNA metabolic process;GO:0033554//cellular response to stress;GO:0044267//cellular protein metabolic process
MSTRG.110599	TOP2	golgin candidate 4-like isoform X1 [Camellia sinensis]	-	-	-	-	GO:0005819//spindle;GO:0043231//intracellular membrane-bounded organelle	GO:0015631//tubulin binding	GO:0000280//nuclear division;GO:0022402//cell cycle process
MSTRG.11060	--	-	-	-	-	-	-	-	-
MSTRG.110603	HIPP41	heavy metal-associated isoprenylated plant protein 41-like [Camellia sinensis]	-	-	-	-	-	-	-
MSTRG.110632	--	CCR4-NOT transcription complex subunit 1-like [Camellia sinensis]	Genetic Information Processing	Folding, sorting and degradation	ko03018//RNA degradation	K12604	-	-	-
MSTRG.110635	AGO5	protein argonaute 1C-like [Camellia sinensis]	-	-	-	-	GO:0044424//intracellular part	GO:0008135//translation factor activity, RNA binding	GO:0006412//translation;GO:0016458//gene silencing;GO:0048437//floral organ development
MSTRG.110638	VAMP726	vesicle-associated membrane protein 721-like [Camellia sinensis]	-	-	-	-	GO:0005911//cell-cell junction;GO:0009536//plastid;GO:0012505//endomembrane system;GO:0031090//organelle membrane;GO:0031224//intrinsic component of membrane	GO:0005488//binding	GO:0000919//cell plate assembly;GO:0006405//RNA export from nucleus;GO:0006464//cellular protein modification process;GO:0006612//protein targeting to membrane;GO:0009725//response to hormone;GO:0019827//stem cell population maintenance;GO:0048449//floral organ formation;GO:0048580//regulation of post-embryonic development
MSTRG.110642	BGLU18	beta-glucosidase 18-like [Camellia sinensis]	Metabolism;Metabolism;Metabolism;Metabolism;Metabolism	Global and overview maps;Global and overview maps;Biosynthesis of other secondary metabolites;Carbohydrate metabolism;Metabolism of other amino acids	ko01100//Metabolic pathways;ko01110//Biosynthesis of secondary metabolites;ko00940//Phenylpropanoid biosynthesis;ko00500//Starch and sucrose metabolism;ko00460//Cyanoamino acid metabolism	K05350;K05350;K05350;K05350;K05350	-	GO:0016798//hydrolase activity, acting on glycosyl bonds;GO:0043168//anion binding	GO:0044238//primary metabolic process
MSTRG.11065	At3g22480	probable prefoldin subunit 2 [Camellia sinensis]	-	-	-	-	GO:0043231//intracellular membrane-bounded organelle;GO:0043234//protein complex	GO:0001071//nucleic acid binding transcription factor activity;GO:0003677//DNA binding;GO:0005515//protein binding	GO:0009668//plastid membrane organization;GO:0009793//embryo development ending in seed dormancy;GO:0010468//regulation of gene expression;GO:0030855//epithelial cell differentiation;GO:0034645//cellular macromolecule biosynthetic process;GO:0043543//protein acylation;GO:0048496//maintenance of organ identity
MSTRG.110665	--	Root cap [Corchorus capsularis]	-	-	-	-	-	-	-
MSTRG.110667	AGD5	ADP-ribosylation factor GTPase-activating protein AGD5-like isoform X3 [Camellia sinensis]	Cellular Processes	Transport and catabolism	ko04144//Endocytosis	K12486	GO:0044444//cytoplasmic part	GO:0043169//cation binding	-
MSTRG.110690	--	protein NLP7-like [Camellia sinensis]	-	-	-	-	-	-	-
MSTRG.11071	FDC1	LOW QUALITY PROTEIN: ferredoxin C 1, chloroplastic [Camellia sinensis]	Metabolism	Energy metabolism	ko00195//Photosynthesis	K02639	GO:0009536//plastid	GO:0043169//cation binding;GO:0051536//iron-sulfur cluster binding	GO:0006090//pyruvate metabolic process;GO:0006091//generation of precursor metabolites and energy;GO:0006355//regulation of transcription, DNA-templated;GO:0006779//porphyrin-containing compound biosynthetic process;GO:0009687//abscisic acid metabolic process;GO:0016072//rRNA metabolic process
MSTRG.110731	SLSG	G-type lectin S-receptor-like serine/threonine-protein kinase At4g27290 [Camellia sinensis]	-	-	-	-	-	GO:0016301//kinase activity	GO:0009987//cellular process
MSTRG.110732	SD11	G-type lectin S-receptor-like serine/threonine-protein kinase At4g27290 [Camellia sinensis]	-	-	-	-	-	GO:0004672//protein kinase activity;GO:0032550//purine ribonucleoside binding	GO:0006464//cellular protein modification process;GO:0006796//phosphate-containing compound metabolic process;GO:0008037//cell recognition
MSTRG.110733	--	HD domain-containing protein 2-like [Camellia sinensis]	-	-	-	-	GO:0009536//plastid	GO:0042578//phosphoric ester hydrolase activity;GO:0043169//cation binding	-
MSTRG.110734	MOR1	SKP1-like protein 1B [Camellia sinensis]	-	-	-	-	-	GO:0016772//transferase activity, transferring phosphorus-containing groups	GO:0006796//phosphate-containing compound metabolic process
MSTRG.110735	MOR1	protein MOR1-like isoform X3 [Camellia sinensis]	-	-	-	-	GO:0005911//cell-cell junction;GO:0015630//microtubule cytoskeleton;GO:0030863//cortical cytoskeleton	GO:0015631//tubulin binding	GO:0000919//cell plate assembly;GO:0009606//tropism;GO:0015031//protein transport;GO:0016458//gene silencing;GO:0034968//histone lysine methylation;GO:0051726//regulation of cell cycle;GO:0070192//chromosome organization involved in meiotic cell cycle
MSTRG.110736	--	Activating molecule in BECN1-regulated autophagy protein [Actinidia chinensis var. chinensis] [Actinidia chinensis]	-	-	-	-	-	-	-
MSTRG.110749	--	organelle RRM domain-containing protein 2, mitochondrial [Camellia sinensis]	-	-	-	-	-	-	-
MSTRG.110756	ABCG39	pleiotropic drug resistance protein 2-like [Camellia sinensis]	-	-	-	-	GO:0031224//intrinsic component of membrane	GO:0015604//organic phosphonate transmembrane transporter activity;GO:0017111//nucleoside-triphosphatase activity;GO:0032550//purine ribonucleoside binding	GO:0044765//single-organism transport
MSTRG.110757	ACX1	peroxisomal acyl-coenzyme A oxidase 1-like [Camellia sinensis]	Metabolism;Metabolism;Metabolism;Cellular Processes;Metabolism;Metabolism;Metabolism;Metabolism;Metabolism;Metabolism	Global and overview maps;Global and overview maps;Global and overview maps;Transport and catabolism;Global and overview maps;Lipid metabolism;Lipid metabolism;Metabolism of other amino acids;Carbohydrate metabolism;Lipid metabolism	ko01100//Metabolic pathways;ko01110//Biosynthesis of secondary metabolites;ko01200//Carbon metabolism;ko04146//Peroxisome;ko01212//Fatty acid metabolism;ko00592//alpha-Linolenic acid metabolism;ko00071//Fatty acid degradation;ko00410//beta-Alanine metabolism;ko00640//Propanoate metabolism;ko01040//Biosynthesis of unsaturated fatty acids	K00232;K00232;K00232;K00232;K00232;K00232;K00232;K00232;K00232;K00232	GO:0005794//Golgi apparatus;GO:0005911//cell-cell junction;GO:0016020//membrane;GO:0031410//cytoplasmic vesicle;GO:0042579//microbody	GO:0000166//nucleotide binding;GO:0016634//oxidoreductase activity, acting on the CH-CH group of donors, oxygen as acceptor	GO:0001101//response to acid chemical;GO:0006605//protein targeting;GO:0006950//response to stress;GO:0007165//signal transduction;GO:0009062//fatty acid catabolic process;GO:0009620//response to fungus;GO:0009625//response to insect;GO:0009694//jasmonic acid metabolic process;GO:0010038//response to metal ion;GO:0043067//regulation of programmed cell death;GO:0048229//gametophyte development
MSTRG.110758	KIN7O	kinesin-like protein KIN-7O [Camellia sinensis]	-	-	-	-	GO:0005875//microtubule associated complex	GO:0003774//motor activity;GO:0015631//tubulin binding;GO:0032550//purine ribonucleoside binding	GO:0007017//microtubule-based process
MSTRG.110759	Os03g0255100	beta-galactosidase 8 isoform X1 [Pistacia vera]	-	-	-	-	GO:0005576//extracellular region;GO:0030312//external encapsulating structure;GO:0043231//intracellular membrane-bounded organelle	GO:0005488//binding;GO:0015925//galactosidase activity	GO:0044238//primary metabolic process
MSTRG.110760	CYCB1-4	cyclin-B1-4-like isoform X2 [Camellia sinensis]	-	-	-	-	GO:0043231//intracellular membrane-bounded organelle	GO:0019887//protein kinase regulator activity;GO:0019900//kinase binding	GO:0007049//cell cycle;GO:0010374//stomatal complex development
MSTRG.110761	SKU5	monocopper oxidase-like protein SKU5 [Camellia sinensis]	-	-	-	-	GO:0005576//extracellular region;GO:0005618//cell wall;GO:0005911//cell-cell junction;GO:0031090//organelle membrane;GO:0031225//anchored component of membrane	GO:0016682//oxidoreductase activity, acting on diphenols and related substances as donors, oxygen as acceptor;GO:0046914//transition metal ion binding	GO:0009826//unidimensional cell growth;GO:0010053//root epidermal cell differentiation;GO:0043479//pigment accumulation in tissues in response to UV light;GO:0044711//single-organism biosynthetic process;GO:0045229//external encapsulating structure organization;GO:0048588//developmental cell growth;GO:0051273//beta-glucan metabolic process;GO:0065008//regulation of biological quality
MSTRG.110768	At3g11320	probable sugar phosphate/phosphate translocator At3g11320 [Camellia sinensis]	-	-	-	-	GO:0031224//intrinsic component of membrane	-	-
MSTRG.110783	At4g21880	Pentatricopeptide repeat-containing protein [Actinidia chinensis var. chinensis] [Actinidia chinensis]	-	-	-	-	-	-	-
MSTRG.110784	--	pentatricopeptide repeat-containing protein At4g04790, mitochondrial-like isoform X1 [Camellia sinensis]	-	-	-	-	-	-	-
MSTRG.110785	Os07g0201100	coatomer subunit gamma-2 isoform X3 [Cynara cardunculus var. scolymus] [Cynara cardunculus]	-	-	-	-	GO:0030120//vesicle coat;GO:0030660//Golgi-associated vesicle membrane;GO:0044423//virion part	GO:0016491//oxidoreductase activity;GO:0046906//tetrapyrrole binding;GO:0046914//transition metal ion binding	GO:0015031//protein transport;GO:0044710//single-organism metabolic process
MSTRG.110786	GAUT4	LOW QUALITY PROTEIN: probable galacturonosyltransferase 4 [Camellia sinensis]	Metabolism;Metabolism	Global and overview maps;Carbohydrate metabolism	ko01100//Metabolic pathways;ko00520//Amino sugar and nucleotide sugar metabolism	K13648;K13648	GO:0031224//intrinsic component of membrane;GO:0043231//intracellular membrane-bounded organelle	GO:0008194//UDP-glycosyltransferase activity	GO:0000271//polysaccharide biosynthetic process;GO:0045229//external encapsulating structure organization
MSTRG.110798	SCPL52	PREDICTED: serine carboxypeptidase-like 7, partial [Juglans regia]	-	-	-	-	-	GO:0016787//hydrolase activity	-
MSTRG.110800	ALKBH8	alkylated DNA repair protein ALKBH8 homolog isoform X1 [Camellia sinensis]	-	-	-	-	-	GO:0016705//oxidoreductase activity, acting on paired donors, with incorporation or reduction of molecular oxygen;GO:0097159//organic cyclic compound binding	GO:0002097//tRNA wobble base modification;GO:0044710//single-organism metabolic process
MSTRG.110809	ARL8A	ADP-ribosylation factor-like protein 8a isoform X1 [Olea europaea var. sylvestris] [Olea europaea]	-	-	-	-	GO:0044464//cell part	GO:0032550//purine ribonucleoside binding	GO:0035556//intracellular signal transduction
MSTRG.110810	--	-	-	-	-	-	-	-	-
MSTRG.110817	ATPB	symplekin isoform X2 [Camellia sinensis]	Genetic Information Processing	Translation	ko03015//mRNA surveillance pathway	K06100	GO:0019866//organelle inner membrane;GO:0033178//proton-transporting two-sector ATPase complex, catalytic domain;GO:0044455//mitochondrial membrane part	GO:0019829//cation-transporting ATPase activity;GO:0032550//purine ribonucleoside binding	GO:0006754//ATP biosynthetic process;GO:0015988//energy coupled proton transmembrane transport, against electrochemical gradient;GO:0016441//posttranscriptional gene silencing
MSTRG.110829	--	Remorin, C-terminal protein [Actinidia chinensis var. chinensis] [Actinidia chinensis]	-	-	-	-	GO:0016020//membrane	-	-
MSTRG.110832	--	uncharacterized protein LOC114257985 [Camellia sinensis]	-	-	-	-	-	-	-
MSTRG.110849	--	hypothetical protein TEA_002199 [Camellia sinensis var. sinensis] [Camellia sinensis]	-	-	-	-	-	-	-
MSTRG.11085	--	RNA-directed RNA polymerase [Actinidia chinensis var. chinensis] [Actinidia chinensis]	-	-	-	-	-	-	-
[truncated: 13,544 more rows]
