# Supplementary material for: Transcriptome Analysis of the Late-Acting Self-Incompatibility Associated with RNase T2 Family in Camellia oleifera
Source: Plants (Basel). 2023 May 9;12(10):1932. doi: 10.3390/plants12101932 (PMC10223774; doi:10.3390/plants12101932)
Supplement: Supplementary file 1 [file plants-12-01932-s001.zip › supplementary table/Supplementary Table S2.xlsx]

## Sheet: Sheet1
id	HJNP-1_fpkm	HJNP-2_fpkm	HJNP-3_fpkm	HJSP-1D-1_fpkm	HJSP-1D-2_fpkm	HJSP-1D-3_fpkm	HSNP-1_fpkm	HSNP-2_fpkm	HSNP-3_fpkm	HSSP-1D-1_fpkm	HSSP-1D-2_fpkm	HSSP-1D-3_fpkm	Symbol	Description	KEGG_A_class	KEGG_B_class	Pathway	K_ID	GO Component	GO Function	GO Process
oil_tea_GLEAN_10104766	2.37	2.69	2.8	6.94	7.69	6.89	0.41	0.18	0.27	2.13	1.29	2.02	ABCB11-1	ABC transporter B family member 11-like isoform X1 [Camellia sinensis]	Environmental Information Processing	Membrane transport	ko02010//ABC transporters	K05658	GO:0031224//intrinsic component of membrane	GO:0015114//phosphate ion transmembrane transporter activity;GO:0032550//purine ribonucleoside binding;GO:0042626//ATPase activity, coupled to transmembrane movement of substances	GO:0006817//phosphate ion transport;GO:0015893//drug transport;GO:0044763//single-organism cellular process
oil_tea_GLEAN_10190992	0	0.09	0.19	0.56	1.29	0.69	0.07	0.08	0	0.26	0	0.9	ABCB11-2	ABC transporter B family member 11-like isoform X1 [Camellia sinensis]	Environmental Information Processing	Membrane transport	ko02010//ABC transporters	K05658	GO:0031224//intrinsic component of membrane	GO:0032550//purine ribonucleoside binding;GO:0042626//ATPase activity, coupled to transmembrane movement of substances	GO:0044763//single-organism cellular process;GO:0044765//single-organism transport
oil_tea_GLEAN_10190994	0.25	0.25	0.47	2.76	4.32	3.8	0.54	0.43	0.73	2.01	2.07	2.79	ABCB11-3	ABC transporter B family member 11-like isoform X1 [Camellia sinensis]	Environmental Information Processing	Membrane transport	ko02010//ABC transporters	K05658	GO:0031224//intrinsic component of membrane	GO:0015114//phosphate ion transmembrane transporter activity;GO:0032550//purine ribonucleoside binding;GO:0042626//ATPase activity, coupled to transmembrane movement of substances	GO:0006817//phosphate ion transport;GO:0015893//drug transport;GO:0044763//single-organism cellular process
oil_tea_GLEAN_10228766	0.66	0.51	0.64	4.52	3.52	3.01	1.85	2.16	2.71	10.02	10.73	9.56	ABCB14-1	ABC transporter B family member 13-like isoform X1 [Camellia sinensis]	Environmental Information Processing	Membrane transport	ko02010//ABC transporters	K05658	-	-	-
oil_tea_GLEAN_10269095	2.36	1.84	1.98	5.47	6.75	4.75	2.24	1.77	4.9	12.93	12.58	12.35	ABCB14-2	ABC transporter B family member 13-like isoform X1 [Camellia sinensis]	Environmental Information Processing	Membrane transport	ko02010//ABC transporters	K05658	-	-	-
oil_tea_GLEAN_10083308	0.36	0.32	0.03	1.16	0.9	0.75	0.13	0.02	0.14	0.45	0.36	0.7	ABCB21	ABC transporter C family member 10-like [Camellia sinensis]	Environmental Information Processing	Membrane transport	ko02010//ABC transporters	K05666	GO:0031224//intrinsic component of membrane	GO:0015405//P-P-bond-hydrolysis-driven transmembrane transporter activity;GO:0016491//oxidoreductase activity;GO:0017111//nucleoside-triphosphatase activity;GO:0032550//purine ribonucleoside binding	GO:0008152//metabolic process;GO:0044763//single-organism cellular process;GO:0051234//establishment of localization
oil_tea_GLEAN_10118709	6.55	6.73	5.85	12.52	13.38	12.66	1.28	0.54	1.06	0.84	0.57	0.5	ABCC10-1	ABC transporter C family member 10-like isoform X1 [Camellia sinensis]	Environmental Information Processing	Membrane transport	ko02010//ABC transporters	K05666	GO:0031224//intrinsic component of membrane	GO:0015405//P-P-bond-hydrolysis-driven transmembrane transporter activity;GO:0016628//oxidoreductase activity, acting on the CH-CH group of donors, NAD or NADP as acceptor;GO:0017111//nucleoside-triphosphatase activity;GO:0032550//purine ribonucleoside binding	GO:0044710//single-organism metabolic process;GO:0044763//single-organism cellular process;GO:0051234//establishment of localization
oil_tea_GLEAN_10118715	17.65	15.91	13.57	37.83	45.62	37.55	13.57	8.94	13.05	23.52	21.97	19.13	ABCC10-2	ABC transporter C family member 10-like isoform X1 [Camellia sinensis]	Environmental Information Processing	Membrane transport	ko02010//ABC transporters	K05666	GO:0031224//intrinsic component of membrane	GO:0015405//P-P-bond-hydrolysis-driven transmembrane transporter activity;GO:0016628//oxidoreductase activity, acting on the CH-CH group of donors, NAD or NADP as acceptor;GO:0017111//nucleoside-triphosphatase activity;GO:0032550//purine ribonucleoside binding	GO:0044710//single-organism metabolic process;GO:0044763//single-organism cellular process;GO:0051234//establishment of localization
oil_tea_GLEAN_10125417	0.95	0.65	0.67	2.1	4.1	4.38	0.26	0.34	0.28	1.06	1.1	1.26	ABCC10-3	ABC transporter C family member 10-like [Camellia sinensis]	Environmental Information Processing	Membrane transport	ko02010//ABC transporters	K05666	GO:0031224//intrinsic component of membrane	GO:0015405//P-P-bond-hydrolysis-driven transmembrane transporter activity;GO:0016491//oxidoreductase activity;GO:0017111//nucleoside-triphosphatase activity;GO:0032550//purine ribonucleoside binding	GO:0008152//metabolic process;GO:0044763//single-organism cellular process;GO:0051234//establishment of localization
oil_tea_GLEAN_10132562	0.37	0.45	0.32	0.98	1.62	1.72	0.52	0.39	0.71	2.94	2.31	2.82	ABCC10-4	ABC transporter C family member 10-like [Camellia sinensis]	Environmental Information Processing	Membrane transport	ko02010//ABC transporters	K05666	GO:0031224//intrinsic component of membrane	GO:0015405//P-P-bond-hydrolysis-driven transmembrane transporter activity;GO:0016491//oxidoreductase activity;GO:0017111//nucleoside-triphosphatase activity;GO:0032550//purine ribonucleoside binding	GO:0008152//metabolic process;GO:0044763//single-organism cellular process;GO:0051234//establishment of localization
oil_tea_GLEAN_10138440	0.92	0.52	0.54	1.2	1.14	0.83	1.08	0.59	1.06	1.8	2.09	2.53	ABCC10-5	ABC transporter C family member 10-like isoform X3 [Camellia sinensis]	Environmental Information Processing	Membrane transport	ko02010//ABC transporters	K05666	GO:0031224//intrinsic component of membrane	GO:0015405//P-P-bond-hydrolysis-driven transmembrane transporter activity;GO:0016628//oxidoreductase activity, acting on the CH-CH group of donors, NAD or NADP as acceptor;GO:0017111//nucleoside-triphosphatase activity;GO:0032550//purine ribonucleoside binding	GO:0044710//single-organism metabolic process;GO:0044763//single-organism cellular process;GO:0051234//establishment of localization
oil_tea_GLEAN_10212640	0.62	0.86	0.67	1.72	2.71	2.97	0.64	0.42	0.62	1.82	1.16	0.69	ABCC10-6	ABC transporter C family member 10-like [Camellia sinensis]	Environmental Information Processing	Membrane transport	ko02010//ABC transporters	K05666	GO:0031224//intrinsic component of membrane	GO:0015405//P-P-bond-hydrolysis-driven transmembrane transporter activity;GO:0016491//oxidoreductase activity;GO:0017111//nucleoside-triphosphatase activity;GO:0032550//purine ribonucleoside binding	GO:0008152//metabolic process;GO:0044763//single-organism cellular process;GO:0051234//establishment of localization
oil_tea_GLEAN_10283306	2.84	2.3	2.6	3.73	5.63	3.74	2.33	1.91	3.18	5.21	5.2	5.59	ABCC10-7	ABC transporter C family member 10-like isoform X3 [Camellia sinensis]	Environmental Information Processing	Membrane transport	ko02010//ABC transporters	K05666	GO:0031224//intrinsic component of membrane	GO:0015405//P-P-bond-hydrolysis-driven transmembrane transporter activity;GO:0016491//oxidoreductase activity;GO:0017111//nucleoside-triphosphatase activity;GO:0032550//purine ribonucleoside binding	GO:0008152//metabolic process;GO:0044763//single-organism cellular process;GO:0051234//establishment of localization
oil_tea_GLEAN_10346738	0.49	0.37	0.19	1.58	2.06	2.75	0.71	1.3	0.95	2.38	1.35	2.58	ABCC10-8	ABC transporter C family member 10-like [Camellia sinensis]	Environmental Information Processing	Membrane transport	ko02010//ABC transporters	K05666	GO:0031224//intrinsic component of membrane	GO:0015405//P-P-bond-hydrolysis-driven transmembrane transporter activity;GO:0016628//oxidoreductase activity, acting on the CH-CH group of donors, NAD or NADP as acceptor;GO:0017111//nucleoside-triphosphatase activity;GO:0032550//purine ribonucleoside binding	GO:0044710//single-organism metabolic process;GO:0044763//single-organism cellular process;GO:0051234//establishment of localization
oil_tea_GLEAN_10408564	2.93	4.05	2.97	7.92	8.7	9.51	1.94	1.42	2.79	4.87	3.93	4.85	ABCC10-9	ABC transporter C family member 10-like isoform X1 [Camellia sinensis]	Environmental Information Processing	Membrane transport	ko02010//ABC transporters	K05666	GO:0031224//intrinsic component of membrane	GO:0015405//P-P-bond-hydrolysis-driven transmembrane transporter activity;GO:0016491//oxidoreductase activity;GO:0017111//nucleoside-triphosphatase activity;GO:0032550//purine ribonucleoside binding	GO:0008152//metabolic process;GO:0044763//single-organism cellular process;GO:0051234//establishment of localization
oil_tea_GLEAN_10408565	3.58	4.57	5.84	9.63	12.27	7.64	0.2	1.58	0	0	0.22	0.36	ABCC10-10	ABC transporter C family member 10-like isoform X1 [Camellia sinensis]	Environmental Information Processing	Membrane transport	ko02010//ABC transporters	K05666	GO:0031090//organelle membrane;GO:0031224//intrinsic component of membrane;GO:0043231//intracellular membrane-bounded organelle	GO:0016628//oxidoreductase activity, acting on the CH-CH group of donors, NAD or NADP as acceptor;GO:0032550//purine ribonucleoside binding;GO:0042626//ATPase activity, coupled to transmembrane movement of substances	GO:0015893//drug transport;GO:0044710//single-organism metabolic process;GO:0044763//single-organism cellular process
oil_tea_GLEAN_10408572	4.5	4.92	4.9	10.48	10.87	10.31	0.5	0.58	0.45	0.34	0.23	0.22	ABCC10-11	ABC transporter C family member 10-like isoform X1 [Camellia sinensis]	Environmental Information Processing	Membrane transport	ko02010//ABC transporters	K05666	GO:0031224//intrinsic component of membrane	GO:0015405//P-P-bond-hydrolysis-driven transmembrane transporter activity;GO:0016628//oxidoreductase activity, acting on the CH-CH group of donors, NAD or NADP as acceptor;GO:0017111//nucleoside-triphosphatase activity;GO:0032550//purine ribonucleoside binding	GO:0044710//single-organism metabolic process;GO:0044763//single-organism cellular process;GO:0051234//establishment of localization
oil_tea_GLEAN_10408576	7.44	6.69	6.48	15.01	20.62	16.36	1.49	1.58	1.38	2.08	2.16	2.11	ABCC10-12	ABC transporter C family member 10-like isoform X1 [Camellia sinensis]	Environmental Information Processing	Membrane transport	ko02010//ABC transporters	K05666	GO:0031224//intrinsic component of membrane	GO:0015405//P-P-bond-hydrolysis-driven transmembrane transporter activity;GO:0016628//oxidoreductase activity, acting on the CH-CH group of donors, NAD or NADP as acceptor;GO:0017111//nucleoside-triphosphatase activity;GO:0032550//purine ribonucleoside binding	GO:0044710//single-organism metabolic process;GO:0044763//single-organism cellular process;GO:0051234//establishment of localization
oil_tea_GLEAN_10048184	1.63	1.5	1.72	3.15	3.67	3.4	2.87	2.38	2.65	4.98	5.89	5.19	ABCC10-13	ABC transporter C family member 4-like [Camellia sinensis]	Environmental Information Processing	Membrane transport	ko02010//ABC transporters	K05666	GO:0031224//intrinsic component of membrane	GO:0015405//P-P-bond-hydrolysis-driven transmembrane transporter activity;GO:0016628//oxidoreductase activity, acting on the CH-CH group of donors, NAD or NADP as acceptor;GO:0017111//nucleoside-triphosphatase activity;GO:0032550//purine ribonucleoside binding	GO:0044710//single-organism metabolic process;GO:0044763//single-organism cellular process;GO:0051234//establishment of localization
oil_tea_GLEAN_10145895	0.94	1.09	1.77	2.66	3.14	3.53	1.12	0.72	1.32	3.54	5.37	2.38	ABCC14-1	ABC transporter C family member 4-like [Camellia sinensis]	Environmental Information Processing	Membrane transport	ko02010//ABC transporters	K05666	GO:0031224//intrinsic component of membrane	GO:0015405//P-P-bond-hydrolysis-driven transmembrane transporter activity;GO:0016628//oxidoreductase activity, acting on the CH-CH group of donors, NAD or NADP as acceptor;GO:0017111//nucleoside-triphosphatase activity;GO:0032550//purine ribonucleoside binding	GO:0044710//single-organism metabolic process;GO:0044763//single-organism cellular process;GO:0051234//establishment of localization
oil_tea_GLEAN_10189985	1.41	1.21	1.24	2.64	2	2.03	2.79	1.77	2.03	6.41	5.86	5.07	ABCC14-2	ABC transporter C family member 14-like [Camellia sinensis]	Environmental Information Processing	Membrane transport	ko02010//ABC transporters	K05666	GO:0031224//intrinsic component of membrane	GO:0015405//P-P-bond-hydrolysis-driven transmembrane transporter activity;GO:0016628//oxidoreductase activity, acting on the CH-CH group of donors, NAD or NADP as acceptor;GO:0017111//nucleoside-triphosphatase activity;GO:0032550//purine ribonucleoside binding	GO:0044710//single-organism metabolic process;GO:0044763//single-organism cellular process;GO:0051234//establishment of localization
oil_tea_GLEAN_10207487	64.01	69.25	61.74	29.44	27.48	29.88	45.89	52.39	74.26	39.92	33.77	33.81	ABCC14-3	ABC transporter C family member 14 like [Actinidia chinensis var. chinensis] [Actinidia chinensis]	Environmental Information Processing	Membrane transport	ko02010//ABC transporters	K05666	GO:0031224//intrinsic component of membrane	GO:0015405//P-P-bond-hydrolysis-driven transmembrane transporter activity;GO:0016628//oxidoreductase activity, acting on the CH-CH group of donors, NAD or NADP as acceptor;GO:0017111//nucleoside-triphosphatase activity;GO:0032550//purine ribonucleoside binding	GO:0044710//single-organism metabolic process;GO:0044763//single-organism cellular process;GO:0051234//establishment of localization
oil_tea_GLEAN_10298240	8.03	6.59	6.89	11.86	11.56	10.33	6.22	6.11	5.31	18.01	16.48	13.7	ABCC14-5	ABC transporter C family member 14-like [Camellia sinensis]	Environmental Information Processing	Membrane transport	ko02010//ABC transporters	K05666	GO:0031224//intrinsic component of membrane	GO:0015405//P-P-bond-hydrolysis-driven transmembrane transporter activity;GO:0016628//oxidoreductase activity, acting on the CH-CH group of donors, NAD or NADP as acceptor;GO:0017111//nucleoside-triphosphatase activity;GO:0032550//purine ribonucleoside binding	GO:0044710//single-organism metabolic process;GO:0044763//single-organism cellular process;GO:0051234//establishment of localization
oil_tea_GLEAN_10302350	6.8	6.42	8.11	14.34	15.93	14.35	5.75	3.89	6.14	14.91	13.93	12.91	ABCC14-6	ABC transporter C family member 14-like [Camellia sinensis]	Environmental Information Processing	Membrane transport	ko02010//ABC transporters	K05666	GO:0031224//intrinsic component of membrane	GO:0015405//P-P-bond-hydrolysis-driven transmembrane transporter activity;GO:0016628//oxidoreductase activity, acting on the CH-CH group of donors, NAD or NADP as acceptor;GO:0017111//nucleoside-triphosphatase activity;GO:0032550//purine ribonucleoside binding	GO:0044710//single-organism metabolic process;GO:0044763//single-organism cellular process;GO:0051234//establishment of localization
oil_tea_GLEAN_10048173	5.63	5.71	7.75	6.97	6.24	8.11	7.58	6.5	8.38	16.4	17.01	15.27	ABCC4-1	ABC transporter C family member 4-like [Camellia sinensis]	Environmental Information Processing	Membrane transport	ko02010//ABC transporters	K05666	GO:0031224//intrinsic component of membrane	GO:0015405//P-P-bond-hydrolysis-driven transmembrane transporter activity;GO:0016628//oxidoreductase activity, acting on the CH-CH group of donors, NAD or NADP as acceptor;GO:0017111//nucleoside-triphosphatase activity;GO:0032550//purine ribonucleoside binding	GO:0044710//single-organism metabolic process;GO:0044763//single-organism cellular process;GO:0051234//establishment of localization
oil_tea_GLEAN_10048183	4.19	2.42	2.46	5.38	6.81	5.41	3.89	3.65	2.56	6.86	8.76	9.25	ABCC4-2	ABC transporter C family member 4-like [Camellia sinensis]	Environmental Information Processing	Membrane transport	ko02010//ABC transporters	K05666	GO:0031224//intrinsic component of membrane	GO:0015405//P-P-bond-hydrolysis-driven transmembrane transporter activity;GO:0016628//oxidoreductase activity, acting on the CH-CH group of donors, NAD or NADP as acceptor;GO:0017111//nucleoside-triphosphatase activity;GO:0032550//purine ribonucleoside binding	GO:0044710//single-organism metabolic process;GO:0044763//single-organism cellular process;GO:0051234//establishment of localization
oil_tea_GLEAN_10145859	1.89	1.75	1.79	2.87	4.21	2.81	3.62	2.7	2.86	8.67	8.31	7.6	ABCC4-3	ABC transporter C family member 4-like [Camellia sinensis]	Environmental Information Processing	Membrane transport	ko02010//ABC transporters	K05666	GO:0031224//intrinsic component of membrane	GO:0015405//P-P-bond-hydrolysis-driven transmembrane transporter activity;GO:0016628//oxidoreductase activity, acting on the CH-CH group of donors, NAD or NADP as acceptor;GO:0017111//nucleoside-triphosphatase activity;GO:0032550//purine ribonucleoside binding	GO:0044710//single-organism metabolic process;GO:0044763//single-organism cellular process;GO:0051234//establishment of localization
oil_tea_GLEAN_10145896	1.62	1.27	1.66	2.83	3.61	2.74	1.4	0.85	1.28	4.67	4.01	3.44	ABCC4-4	ABC transporter C family member 4-like [Camellia sinensis]	Environmental Information Processing	Membrane transport	ko02010//ABC transporters	K05666	GO:0031224//intrinsic component of membrane	GO:0015405//P-P-bond-hydrolysis-driven transmembrane transporter activity;GO:0016628//oxidoreductase activity, acting on the CH-CH group of donors, NAD or NADP as acceptor;GO:0017111//nucleoside-triphosphatase activity;GO:0032550//purine ribonucleoside binding	GO:0044710//single-organism metabolic process;GO:0044763//single-organism cellular process;GO:0051234//establishment of localization
oil_tea_GLEAN_10383481	0.41	0.42	0.63	1.38	1.26	0.97	0.6	0.28	0.5	1.49	1.07	1.43	ABCC4-5	ABC transporter C family member 4-like [Camellia sinensis]	Environmental Information Processing	Membrane transport	ko02010//ABC transporters	K05666	GO:0031224//intrinsic component of membrane	GO:0015405//P-P-bond-hydrolysis-driven transmembrane transporter activity;GO:0016628//oxidoreductase activity, acting on the CH-CH group of donors, NAD or NADP as acceptor;GO:0017111//nucleoside-triphosphatase activity;GO:0032550//purine ribonucleoside binding	GO:0044710//single-organism metabolic process;GO:0044763//single-organism cellular process;GO:0051234//establishment of localization
oil_tea_GLEAN_10125834	5.1	3.16	3.09	8.1	7.7	7.47	5.58	4.03	11.3	10.48	9.91	10.26	ABCC5-1	ABC transporter C family member 5 like [Actinidia chinensis var. chinensis] [Actinidia chinensis]	Environmental Information Processing	Membrane transport	ko02010//ABC transporters	K05665	GO:0005773//vacuole;GO:0031090//organelle membrane;GO:0031224//intrinsic component of membrane	GO:0004888//transmembrane signaling receptor activity;GO:0016628//oxidoreductase activity, acting on the CH-CH group of donors, NAD or NADP as acceptor;GO:0032550//purine ribonucleoside binding;GO:0042626//ATPase activity, coupled to transmembrane movement of substances	GO:0006865//amino acid transport;GO:0006875//cellular metal ion homeostasis;GO:0006970//response to osmotic stress;GO:0007017//microtubule-based process;GO:0015893//drug transport;GO:0016482//cytoplasmic transport;GO:0044710//single-organism metabolic process;GO:0050794//regulation of cellular process;GO:1902410//mitotic cytokinetic process
oil_tea_GLEAN_10199482	2.88	3.1	3.19	5.57	6.52	6.57	4.6	2.77	7.33	6.55	7.11	8.04	ABCC5-2	ABC transporter C family member 5 like [Actinidia chinensis var. chinensis] [Actinidia chinensis]	Environmental Information Processing	Membrane transport	ko02010//ABC transporters	K05665	GO:0005773//vacuole;GO:0031090//organelle membrane;GO:0031224//intrinsic component of membrane	GO:0004888//transmembrane signaling receptor activity;GO:0016628//oxidoreductase activity, acting on the CH-CH group of donors, NAD or NADP as acceptor;GO:0032550//purine ribonucleoside binding;GO:0042626//ATPase activity, coupled to transmembrane movement of substances	GO:0006865//amino acid transport;GO:0006875//cellular metal ion homeostasis;GO:0006970//response to osmotic stress;GO:0007017//microtubule-based process;GO:0015893//drug transport;GO:0016482//cytoplasmic transport;GO:0044710//single-organism metabolic process;GO:0050794//regulation of cellular process;GO:1902410//mitotic cytokinetic process
oil_tea_GLEAN_10050576	3.72	3.97	3.77	6.96	9.16	8.43	2.62	2.06	4.04	5	4.92	3.89	ABCC5-3	ABC transporter C family member 5-like [Camellia sinensis]	Environmental Information Processing	Membrane transport	ko02010//ABC transporters	K05665	GO:0005773//vacuole;GO:0031090//organelle membrane;GO:0031224//intrinsic component of membrane	GO:0004888//transmembrane signaling receptor activity;GO:0016628//oxidoreductase activity, acting on the CH-CH group of donors, NAD or NADP as acceptor;GO:0032550//purine ribonucleoside binding;GO:0042626//ATPase activity, coupled to transmembrane movement of substances	GO:0006865//amino acid transport;GO:0006875//cellular metal ion homeostasis;GO:0006970//response to osmotic stress;GO:0007017//microtubule-based process;GO:0015893//drug transport;GO:0016482//cytoplasmic transport;GO:0044710//single-organism metabolic process;GO:0050794//regulation of cellular process;GO:1902410//mitotic cytokinetic process
oil_tea_GLEAN_10065103	0.23	0.46	0.42	0.85	1.02	1.09	0.03	0	0.03	0.17	0.39	0.22	ABCC5-4	LOW QUALITY PROTEIN: ABC transporter C family member 5-like [Camellia sinensis]	Environmental Information Processing	Membrane transport	ko02010//ABC transporters	K05665	GO:0005773//vacuole;GO:0031090//organelle membrane;GO:0031224//intrinsic component of membrane	GO:0004888//transmembrane signaling receptor activity;GO:0016628//oxidoreductase activity, acting on the CH-CH group of donors, NAD or NADP as acceptor;GO:0032550//purine ribonucleoside binding;GO:0042626//ATPase activity, coupled to transmembrane movement of substances	GO:0006865//amino acid transport;GO:0006875//cellular metal ion homeostasis;GO:0006970//response to osmotic stress;GO:0007017//microtubule-based process;GO:0015893//drug transport;GO:0016482//cytoplasmic transport;GO:0044710//single-organism metabolic process;GO:0050794//regulation of cellular process;GO:1902410//mitotic cytokinetic process
oil_tea_GLEAN_10134164	19.39	9.23	13.06	7.43	7.56	5.05	14.19	15.59	43.68	52.32	55.87	49.62	ABCG5-1	ABC transporter G family member 5 [Camellia sinensis]	Environmental Information Processing	Membrane transport	ko02010//ABC transporters	K05681	GO:0031224//intrinsic component of membrane	GO:0015604//organic phosphonate transmembrane transporter activity;GO:0017111//nucleoside-triphosphatase activity;GO:0032550//purine ribonucleoside binding	GO:0009886//post-embryonic morphogenesis;GO:0044765//single-organism transport
oil_tea_GLEAN_10294397	28.27	12.75	20.56	10.73	9.14	7.53	13.21	19.79	39.63	50.99	61.04	48.74	ABCG5-2	ABC transporter G family member 5 [Camellia sinensis]	Environmental Information Processing	Membrane transport	ko02010//ABC transporters	K05681	GO:0031224//intrinsic component of membrane	GO:0015604//organic phosphonate transmembrane transporter activity;GO:0017111//nucleoside-triphosphatase activity;GO:0032550//purine ribonucleoside binding	GO:0009886//post-embryonic morphogenesis;GO:0044765//single-organism transport
oil_tea_GLEAN_10012204	10.33	3.98	5.96	3.49	1.65	1.48	14.26	14.15	38.19	38.91	38.88	36.75	ABCG5-3	ABC transporter G family member 5 [Camellia sinensis]	Environmental Information Processing	Membrane transport	ko02010//ABC transporters	K05681	GO:0031224//intrinsic component of membrane	GO:0015604//organic phosphonate transmembrane transporter activity;GO:0017111//nucleoside-triphosphatase activity;GO:0032550//purine ribonucleoside binding	GO:0009886//post-embryonic morphogenesis;GO:0044765//single-organism transport
oil_tea_GLEAN_10049392	8.4	3.8	4.9	2.64	3.15	1.62	18.26	15.96	47.93	54.64	54.8	50.41	ABCG5-4	ABC transporter G family member 5 [Camellia sinensis]	Environmental Information Processing	Membrane transport	ko02010//ABC transporters	K05681	GO:0031224//intrinsic component of membrane	GO:0015604//organic phosphonate transmembrane transporter activity;GO:0017111//nucleoside-triphosphatase activity;GO:0032550//purine ribonucleoside binding	GO:0009886//post-embryonic morphogenesis;GO:0044765//single-organism transport
oil_tea_GLEAN_10032258	36.75	21.88	30.23	14.25	13.92	8.94	12.91	19.36	40.09	53.26	54.53	47.73	ABCG5-5	ABC transporter G family member 5 [Camellia sinensis]	Environmental Information Processing	Membrane transport	ko02010//ABC transporters	K05681	GO:0031224//intrinsic component of membrane	GO:0015604//organic phosphonate transmembrane transporter activity;GO:0017111//nucleoside-triphosphatase activity;GO:0032550//purine ribonucleoside binding	GO:0009886//post-embryonic morphogenesis;GO:0044765//single-organism transport
oil_tea_GLEAN_10033898	67.09	34.82	47.5	23.77	20.04	20.4	27.12	28.07	62.6	75.19	76.18	65.04	ABCG5-6	ABC transporter G family member 5 [Camellia sinensis]	Environmental Information Processing	Membrane transport	ko02010//ABC transporters	K05681	GO:0031224//intrinsic component of membrane	GO:0015604//organic phosphonate transmembrane transporter activity;GO:0017111//nucleoside-triphosphatase activity;GO:0032550//purine ribonucleoside binding	GO:0009886//post-embryonic morphogenesis;GO:0044765//single-organism transport
