# Supplementary material for: Transcriptome Analysis of the Late-Acting Self-Incompatibility Associated with RNase T2 Family in Camellia oleifera
Source: Plants (Basel). 2023 May 9;12(10):1932. doi: 10.3390/plants12101932 (PMC10223774; doi:10.3390/plants12101932)
Supplement: Supplementary file 1 [file plants-12-01932-s001.zip › supplementary table/Supplementary Table S3.xlsx]

## Sheet: Sheet1
id	HJNP-1_fpkm	HJNP-2_fpkm	HJNP-3_fpkm	HJSP-1D-1_fpkm	HJSP-1D-2_fpkm	HJSP-1D-3_fpkm	HSNP-1_fpkm	HSNP-2_fpkm	HSNP-3_fpkm	HSSP-1D-1_fpkm	HSSP-1D-2_fpkm	HSSP-1D-3_fpkm	Symbol	Description	KEGG_A_class	KEGG_B_class	Pathway	K_ID	GO Component	GO Function	GO Process
oil_tea_GLEAN_10044237	0.7	0.56	0.98	3.04	1.91	2.01	0.74	0.49	0.61	0.69	0.86	0.72	ACA11-1	Calcium-transporting ATPase [Actinidia chinensis var. chinensis] [Actinidia chinensis]	-	-	-	-	GO:0005774//vacuolar membrane;GO:0009532//plastid stroma;GO:0031224//intrinsic component of membrane;GO:0044434//chloroplast part	GO:0005515//protein binding;GO:0016836//hydro-lyase activity;GO:0019829//cation-transporting ATPase activity;GO:0032550//purine ribonucleoside binding;GO:0046914//transition metal ion binding	GO:0006605//protein targeting;GO:0006816//calcium ion transport;GO:0006970//response to osmotic stress;GO:0009617//response to bacterium;GO:0009891//positive regulation of biosynthetic process;GO:0043067//regulation of programmed cell death;GO:0044237//cellular metabolic process;GO:0072503//cellular divalent inorganic cation homeostasis
oil_tea_GLEAN_10054355	0.86	1	0.53	1.81	3.14	2.66	1.02	0.88	1.55	1.7	1.47	1.61	ACA11-2	Calcium-transporting ATPase [Actinidia chinensis var. chinensis] [Actinidia chinensis]	-	-	-	-	GO:0005774//vacuolar membrane;GO:0009532//plastid stroma;GO:0031224//intrinsic component of membrane;GO:0044434//chloroplast part	GO:0005515//protein binding;GO:0016836//hydro-lyase activity;GO:0019829//cation-transporting ATPase activity;GO:0032550//purine ribonucleoside binding;GO:0046914//transition metal ion binding	GO:0006605//protein targeting;GO:0006816//calcium ion transport;GO:0006970//response to osmotic stress;GO:0009617//response to bacterium;GO:0009891//positive regulation of biosynthetic process;GO:0043067//regulation of programmed cell death;GO:0044237//cellular metabolic process;GO:0072503//cellular divalent inorganic cation homeostasis
oil_tea_GLEAN_10073409	0.81	0.72	0.94	0.81	2.94	1.76	0.86	0.62	0.71	1.49	1.51	1.84	ACA11-3	Calcium-transporting ATPase [Actinidia chinensis var. chinensis] [Actinidia chinensis]	-	-	-	-	GO:0005774//vacuolar membrane;GO:0009532//plastid stroma;GO:0031224//intrinsic component of membrane;GO:0044434//chloroplast part	GO:0005515//protein binding;GO:0016836//hydro-lyase activity;GO:0019829//cation-transporting ATPase activity;GO:0032550//purine ribonucleoside binding;GO:0046914//transition metal ion binding	GO:0006605//protein targeting;GO:0006816//calcium ion transport;GO:0006970//response to osmotic stress;GO:0009617//response to bacterium;GO:0009891//positive regulation of biosynthetic process;GO:0043067//regulation of programmed cell death;GO:0044237//cellular metabolic process;GO:0072503//cellular divalent inorganic cation homeostasis
oil_tea_GLEAN_10114321	1.29	1.47	1.41	3.22	3.27	2.27	0.46	0.33	0.63	0.51	0.48	0.68	ACA11-4	Calcium-transporting ATPase [Actinidia chinensis var. chinensis] [Actinidia chinensis]	-	-	-	-	GO:0005774//vacuolar membrane;GO:0009532//plastid stroma;GO:0031224//intrinsic component of membrane;GO:0044434//chloroplast part	GO:0005515//protein binding;GO:0016836//hydro-lyase activity;GO:0019829//cation-transporting ATPase activity;GO:0032550//purine ribonucleoside binding;GO:0046914//transition metal ion binding	GO:0006605//protein targeting;GO:0006816//calcium ion transport;GO:0006970//response to osmotic stress;GO:0009617//response to bacterium;GO:0009891//positive regulation of biosynthetic process;GO:0043067//regulation of programmed cell death;GO:0044237//cellular metabolic process;GO:0072503//cellular divalent inorganic cation homeostasis
oil_tea_GLEAN_10186619	0.7	0.39	0.9	2	1.79	1.65	0.44	0.26	0	0	0.2	0	ACA11-5	Calcium-transporting ATPase [Actinidia chinensis var. chinensis] [Actinidia chinensis]	-	-	-	-	GO:0005774//vacuolar membrane;GO:0009532//plastid stroma;GO:0031224//intrinsic component of membrane;GO:0044434//chloroplast part	GO:0005515//protein binding;GO:0016836//hydro-lyase activity;GO:0019829//cation-transporting ATPase activity;GO:0032550//purine ribonucleoside binding;GO:0046914//transition metal ion binding	GO:0006605//protein targeting;GO:0006816//calcium ion transport;GO:0006970//response to osmotic stress;GO:0009617//response to bacterium;GO:0009891//positive regulation of biosynthetic process;GO:0043067//regulation of programmed cell death;GO:0044237//cellular metabolic process;GO:0072503//cellular divalent inorganic cation homeostasis
oil_tea_GLEAN_10203478	0.38	0.33	0.25	0.92	2.23	1.83	1.46	0.62	0.56	1.68	1.82	2.35	ACA13-1	E1-E2_ATPase domain-containing protein/Cation_ATPase_C domain-containing protein/Cation_ATPase_N domain-containing protein/Hydrolase domain-containing protein [Cephalotus follicularis]	-	-	-	-	GO:0031224//intrinsic component of membrane	GO:0005515//protein binding;GO:0019829//cation-transporting ATPase activity;GO:0032550//purine ribonucleoside binding;GO:0043169//cation binding	GO:0002252//immune effector process;GO:0006816//calcium ion transport;GO:0007165//signal transduction;GO:0010243//response to organonitrogen compound;GO:0051707//response to other organism;GO:0072503//cellular divalent inorganic cation homeostasis
oil_tea_GLEAN_10204605	0.15	0.12	0.15	0.61	0.59	0.79	0.3	0.09	0.22	0.33	0.27	0.35	ACA13-2	Calcium-transporting ATPase [Actinidia chinensis var. chinensis] [Actinidia chinensis]	-	-	-	-	GO:0031224//intrinsic component of membrane	GO:0005515//protein binding;GO:0019829//cation-transporting ATPase activity;GO:0032550//purine ribonucleoside binding;GO:0043169//cation binding	GO:0002252//immune effector process;GO:0006816//calcium ion transport;GO:0007165//signal transduction;GO:0010243//response to organonitrogen compound;GO:0051707//response to other organism;GO:0072503//cellular divalent inorganic cation homeostasis
oil_tea_GLEAN_10253651	2.11	4.52	2.86	3.2	4.51	4.56	1.49	0.99	0.78	2.62	2.06	2.43	ACA13-3	E1-E2_ATPase domain-containing protein/Cation_ATPase_C domain-containing protein/Cation_ATPase_N domain-containing protein/Hydrolase domain-containing protein [Cephalotus follicularis]	-	-	-	-	GO:0031224//intrinsic component of membrane	GO:0005515//protein binding;GO:0019829//cation-transporting ATPase activity;GO:0032550//purine ribonucleoside binding;GO:0043169//cation binding	GO:0002252//immune effector process;GO:0006816//calcium ion transport;GO:0007165//signal transduction;GO:0010243//response to organonitrogen compound;GO:0051707//response to other organism;GO:0072503//cellular divalent inorganic cation homeostasis
oil_tea_GLEAN_10299010	0.41	0.85	0.66	1.16	1.87	2.18	0.06	0.09	0.08	0.17	0.06	0.02	ACA13-4	Calcium-transporting ATPase [Actinidia chinensis var. chinensis] [Actinidia chinensis]	-	-	-	-	-	-	GO:0006810//transport;GO:0044699//single-organism process
MSTRG.55121	0.2	0.54	0.49	1.59	1.25	2.07	0.16	0.42	0.4	1.47	1.29	1.22	ACA7-1	alpha carbonic anhydrase 7-like isoform X1 [Camellia sinensis]	Metabolism;Metabolism	Global and overview maps;Energy metabolism	ko01100//Metabolic pathways;ko00910//Nitrogen metabolism	K01674;K01674	-	GO:0003824//catalytic activity;GO:0046914//transition metal ion binding	GO:0044237//cellular metabolic process
oil_tea_GLEAN_10225822	4.28	5.92	4.54	12.65	8.89	7.82	0.32	0.16	0.26	2.23	1.11	2.95	ACA7-2	alpha carbonic anhydrase 7-like [Camellia sinensis]	Metabolism;Metabolism	Global and overview maps;Energy metabolism	ko01100//Metabolic pathways;ko00910//Nitrogen metabolism	K01674;K01674	-	GO:0003824//catalytic activity;GO:0046914//transition metal ion binding	GO:0044237//cellular metabolic process
oil_tea_GLEAN_10075422	0.7	0.49	0.15	1.16	0.83	0.56	0.07	0	0.12	1.29	1.62	1.3	AOX1A-1	mitochondrial alternative oxidase 1d [Camellia sinensis]	-	-	-	-	GO:0019866//organelle inner membrane;GO:0031224//intrinsic component of membrane;GO:0043231//intracellular membrane-bounded organelle	GO:0016682//oxidoreductase activity, acting on diphenols and related substances as donors, oxygen as acceptor;GO:0043169//cation binding	GO:0006950//response to stress;GO:0009060//aerobic respiration;GO:0009755//hormone-mediated signaling pathway
oil_tea_GLEAN_10270254	0.77	1.3	1.01	1.52	2.48	1.24	0.2	0.09	0.65	1.14	2.16	1.5	AOX1A-2	mitochondrial alternative oxidase 1d [Camellia sinensis]	-	-	-	-	GO:0019866//organelle inner membrane;GO:0031224//intrinsic component of membrane;GO:0043231//intracellular membrane-bounded organelle	GO:0016682//oxidoreductase activity, acting on diphenols and related substances as donors, oxygen as acceptor;GO:0043169//cation binding	GO:0006950//response to stress;GO:0009060//aerobic respiration;GO:0009755//hormone-mediated signaling pathway
oil_tea_GLEAN_10289099	1.01	0.11	0.54	1.19	0.64	0.93	6.96	4.96	11.19	25.02	21.92	24.79	CAMBP25-1	calmodulin-binding protein 25 [Camellia sinensis]	-	-	-	-	GO:0043231//intracellular membrane-bounded organelle	-	GO:0006970//response to osmotic stress;GO:0010565//regulation of cellular ketone metabolic process
oil_tea_GLEAN_10311188	5.53	7.04	6.65	16.47	11.34	21.56	4.35	2.5	5.7	14.53	19.7	20.41	CAMBP25-2	calmodulin-binding protein 25 [Camellia sinensis]	-	-	-	-	GO:0043231//intracellular membrane-bounded organelle	-	GO:0006970//response to osmotic stress;GO:0010565//regulation of cellular ketone metabolic process
oil_tea_GLEAN_10334569	14.28	14.21	13.3	29.65	29.62	41.01	5.1	3.17	9.84	17.54	16.27	17.57	CAMBP25-3	calmodulin-binding protein 25 [Camellia sinensis]	-	-	-	-	GO:0043231//intracellular membrane-bounded organelle	-	GO:0006970//response to osmotic stress;GO:0010565//regulation of cellular ketone metabolic process
MSTRG.84463	2.78	2.13	2.3	6.15	8.51	6.93	0.68	0.4	0.95	1.02	1.26	0.92	FER-1	receptor-like protein kinase FERONIA [Camellia sinensis]	-	-	-	-	GO:0005911//cell-cell junction;GO:0016020//membrane;GO:0044426//cell wall part	GO:0004674//protein serine/threonine kinase activity;GO:0005488//binding	GO:0000302//response to reactive oxygen species;GO:0001558//regulation of cell growth;GO:0006006//glucose metabolic process;GO:0006090//pyruvate metabolic process;GO:0006468//protein phosphorylation;GO:0006970//response to osmotic stress;GO:0006996//organelle organization;GO:0009620//response to fungus;GO:0009787//regulation of abscisic acid-activated signaling pathway;GO:0009856//pollination;GO:…
oil_tea_GLEAN_10144141	0.77	1.43	1.05	1.49	1.3	1.44	0.24	0.08	0.33	0.68	0.93	1.12	FER-2	receptor-like protein kinase HERK 1 isoform X1 [Camellia sinensis]	-	-	-	-	GO:0005911//cell-cell junction;GO:0016020//membrane;GO:0044426//cell wall part	GO:0004672//protein kinase activity;GO:0005488//binding	GO:0000302//response to reactive oxygen species;GO:0001558//regulation of cell growth;GO:0006006//glucose metabolic process;GO:0006090//pyruvate metabolic process;GO:0006468//protein phosphorylation;GO:0006970//response to osmotic stress;GO:0006996//organelle organization;GO:0009620//response to fungus;GO:0009787//regulation of abscisic acid-activated signaling pathway;GO:0009856//pollination;GO:…
oil_tea_GLEAN_10184253	0	0.18	0.53	0.09	0.35	0.33	1.66	0.81	1.02	4	3.66	2.99	FER-3	receptor-like protein kinase HERK 1 isoform X1 [Camellia sinensis]	-	-	-	-	GO:0005911//cell-cell junction;GO:0016020//membrane;GO:0044426//cell wall part	GO:0004672//protein kinase activity;GO:0005488//binding	GO:0000302//response to reactive oxygen species;GO:0001558//regulation of cell growth;GO:0006006//glucose metabolic process;GO:0006090//pyruvate metabolic process;GO:0006468//protein phosphorylation;GO:0006970//response to osmotic stress;GO:0006996//organelle organization;GO:0009620//response to fungus;GO:0009787//regulation of abscisic acid-activated signaling pathway;GO:0009856//pollination;GO:…
oil_tea_GLEAN_10224707	0.55	0.3	0.5	4.01	2.26	2.16	0.44	0.54	2.46	0.79	1.13	1.31	FER-4	receptor-like protein kinase FERONIA [Camellia sinensis]	-	-	-	-	GO:0005911//cell-cell junction;GO:0016020//membrane;GO:0044426//cell wall part	GO:0004674//protein serine/threonine kinase activity;GO:0005488//binding	GO:0000302//response to reactive oxygen species;GO:0001558//regulation of cell growth;GO:0006006//glucose metabolic process;GO:0006090//pyruvate metabolic process;GO:0006468//protein phosphorylation;GO:0006970//response to osmotic stress;GO:0006996//organelle organization;GO:0009620//response to fungus;GO:0009787//regulation of abscisic acid-activated signaling pathway;GO:0009856//pollination;GO:…
oil_tea_GLEAN_10241433	0.15	0.24	0.19	1.13	0.57	0.59	0.03	0.28	0.04	0.16	0.15	0.1	FER-5	receptor-like protein kinase HERK 1 isoform X1 [Camellia sinensis]	-	-	-	-	GO:0016020//membrane;GO:0071944//cell periphery	GO:0004672//protein kinase activity	GO:0006468//protein phosphorylation;GO:0006970//response to osmotic stress;GO:0009653//anatomical structure morphogenesis;GO:0010035//response to inorganic substance;GO:0016043//cellular component organization;GO:0016049//cell growth;GO:0044703//multi-organism reproductive process;GO:0044707//single-multicellular organism process;GO:0044723//single-organism carbohydrate metabolic process;GO:00447…
oil_tea_GLEAN_10308652	4.67	5.05	4.34	9.86	14.53	14.43	0.82	0.26	1.76	2.41	1.85	2.68	FER-6	receptor-like protein kinase FERONIA [Camellia sinensis]	-	-	-	-	GO:0005911//cell-cell junction;GO:0016020//membrane;GO:0044426//cell wall part	GO:0004674//protein serine/threonine kinase activity;GO:0005488//binding	GO:0000302//response to reactive oxygen species;GO:0001558//regulation of cell growth;GO:0006006//glucose metabolic process;GO:0006090//pyruvate metabolic process;GO:0006468//protein phosphorylation;GO:0006970//response to osmotic stress;GO:0006996//organelle organization;GO:0009620//response to fungus;GO:0009787//regulation of abscisic acid-activated signaling pathway;GO:0009856//pollination;GO:…
oil_tea_GLEAN_10345836	0.96	1.2	0.72	1.78	2.92	2.89	0.03	0.1	0.04	0.07	0	0.05	FER-7	receptor-like protein kinase FERONIA [Camellia sinensis]	-	-	-	-	GO:0005911//cell-cell junction;GO:0016020//membrane;GO:0044426//cell wall part	GO:0004674//protein serine/threonine kinase activity;GO:0005488//binding	GO:0000302//response to reactive oxygen species;GO:0001558//regulation of cell growth;GO:0006006//glucose metabolic process;GO:0006090//pyruvate metabolic process;GO:0006468//protein phosphorylation;GO:0006970//response to osmotic stress;GO:0006996//organelle organization;GO:0009620//response to fungus;GO:0009787//regulation of abscisic acid-activated signaling pathway;GO:0009856//pollination;GO:…
oil_tea_GLEAN_10381240	0.14	0.07	0.09	0.26	0.29	0.14	0.47	0.14	0.16	0.99	1.49	0.94	FER-8	receptor-like protein kinase HERK 1 isoform X2 [Camellia sinensis]	-	-	-	-	GO:0016020//membrane	GO:0016301//kinase activity	GO:0006950//response to stress;GO:0009628//response to abiotic stimulus;GO:0016310//phosphorylation;GO:0044260//cellular macromolecule metabolic process;GO:0044707//single-multicellular organism process;GO:0044723//single-organism carbohydrate metabolic process;GO:0044763//single-organism cellular process;GO:0044767//single-organism developmental process;GO:0051704//multi-organism process
oil_tea_GLEAN_10211860	2.12	3.46	2.5	7.47	5.02	8.95	11.14	8.35	9.71	9.95	14.62	11.45	FER2	ferritin-3, chloroplastic-like [Camellia sinensis]	-	-	-	-	GO:0009526//plastid envelope;GO:0009532//plastid stroma;GO:0044434//chloroplast part	GO:0005506//iron ion binding;GO:0016724//oxidoreductase activity, oxidizing metal ions, oxygen as acceptor	GO:0000041//transition metal ion transport;GO:0001101//response to acid chemical;GO:0006979//response to oxidative stress;GO:0009058//biosynthetic process;GO:0009668//plastid membrane organization;GO:0010038//response to metal ion;GO:0044237//cellular metabolic process;GO:0044710//single-organism metabolic process;GO:0046916//cellular transition metal ion homeostasis;GO:0048827//phyllome developm…
oil_tea_GLEAN_10174443	7.63	5.98	2.07	16.79	16.1	7.95	0.37	0	0	0	0	0.8	GSTF11	glutathione S-transferase F11-like [Camellia sinensis]	Metabolism;Metabolism	Global and overview maps;Metabolism of other amino acids	ko01100//Metabolic pathways;ko00480//Glutathione metabolism	K00799;K00799	-	GO:0003824//catalytic activity	-
oil_tea_GLEAN_10082280	0.93	0.54	2.3	2.57	13.78	5.94	0.39	0.14	0.37	0.15	0	0.13	GSTL3	Glutathione S-transferase, partial [Actinidia chinensis var. chinensis] [Actinidia chinensis]	Metabolism;Metabolism	Global and overview maps;Metabolism of other amino acids	ko01100//Metabolic pathways;ko00480//Glutathione metabolism	K00799;K00799	GO:0009532//plastid stroma;GO:0031224//intrinsic component of membrane	GO:0016765//transferase activity, transferring alkyl or aryl (other than methyl) groups	GO:0000097//sulfur amino acid biosynthetic process;GO:0006464//cellular protein modification process;GO:0009404//toxin metabolic process;GO:0010038//response to metal ion;GO:0014070//response to organic cyclic compound;GO:0019758//glycosinolate biosynthetic process;GO:0042743//hydrogen peroxide metabolic process
oil_tea_GLEAN_10164659	2.59	2.65	2.68	4.91	7.14	6.5	1.49	1.96	2.99	5.02	3.13	5.9	GSTU25	probable glutathione S-transferase [Camellia sinensis]	Metabolism;Metabolism	Global and overview maps;Metabolism of other amino acids	ko01100//Metabolic pathways;ko00480//Glutathione metabolism	K00799;K00799	-	GO:0016765//transferase activity, transferring alkyl or aryl (other than methyl) groups	-
oil_tea_GLEAN_10402500	2.17	3.32	2.69	10.48	19.76	13.57	0.78	0.19	0.48	2.74	1.95	3.21	GSTU7	glutathione S-transferase U7-like [Camellia sinensis]	Metabolism;Metabolism	Global and overview maps;Metabolism of other amino acids	ko01100//Metabolic pathways;ko00480//Glutathione metabolism	K00799;K00799	GO:0044444//cytoplasmic part	GO:0016765//transferase activity, transferring alkyl or aryl (other than methyl) groups	GO:0001101//response to acid chemical;GO:0009404//toxin metabolic process;GO:0014070//response to organic cyclic compound
oil_tea_GLEAN_10132503	0.32	0.36	0.17	1.23	1.27	0.41	0.25	0.26	0.14	1.31	1.07	0.79	RBOHA-1	Respiratory burst oxidase protein like [Actinidia chinensis var. chinensis] [Actinidia chinensis]	Organismal Systems;Environmental Information Processing	Environmental adaptation;Signal transduction	ko04626//Plant-pathogen interaction;ko04016//MAPK signaling pathway - plant	K13447;K13447	GO:0016021//integral component of membrane	GO:0046872//metal ion binding;GO:0050664//oxidoreductase activity, acting on NAD(P)H, oxygen as acceptor	GO:0000160//phosphorelay signal transduction system;GO:0002252//immune effector process;GO:0003006//developmental process involved in reproduction;GO:0006605//protein targeting;GO:0006972//hyperosmotic response;GO:0009620//response to fungus;GO:0009696//salicylic acid metabolic process;GO:0009755//hormone-mediated signaling pathway;GO:0009814//defense response, incompatible interaction;GO:0009863…
oil_tea_GLEAN_10331964	0.18	0.27	0.45	0.5	0.41	0.44	0.28	0.18	0.09	1.18	0.89	1.22	RBOHA-2	Respiratory burst oxidase protein like [Actinidia chinensis var. chinensis] [Actinidia chinensis]	Organismal Systems;Environmental Information Processing	Environmental adaptation;Signal transduction	ko04626//Plant-pathogen interaction;ko04016//MAPK signaling pathway - plant	K13447;K13447	GO:0016021//integral component of membrane	GO:0046872//metal ion binding;GO:0050664//oxidoreductase activity, acting on NAD(P)H, oxygen as acceptor	GO:0000160//phosphorelay signal transduction system;GO:0002252//immune effector process;GO:0003006//developmental process involved in reproduction;GO:0006605//protein targeting;GO:0006972//hyperosmotic response;GO:0009620//response to fungus;GO:0009696//salicylic acid metabolic process;GO:0009755//hormone-mediated signaling pathway;GO:0009814//defense response, incompatible interaction;GO:0009863…
oil_tea_GLEAN_10346878	1.27	1.5	1.06	2.99	2.7	3	0.55	0.77	0.56	2.2	2.8	2.34	RBOHA-3	respiratory burst oxidase homolog protein A-like [Camellia sinensis]	Organismal Systems;Environmental Information Processing	Environmental adaptation;Signal transduction	ko04626//Plant-pathogen interaction;ko04016//MAPK signaling pathway - plant	K13447;K13447	GO:0016021//integral component of membrane;GO:0044464//cell part	GO:0046872//metal ion binding;GO:0050664//oxidoreductase activity, acting on NAD(P)H, oxygen as acceptor	GO:0000160//phosphorelay signal transduction system;GO:0002252//immune effector process;GO:0003006//developmental process involved in reproduction;GO:0006605//protein targeting;GO:0006972//hyperosmotic response;GO:0009620//response to fungus;GO:0009696//salicylic acid metabolic process;GO:0009755//hormone-mediated signaling pathway;GO:0009814//defense response, incompatible interaction;GO:0009863…
oil_tea_GLEAN_10180646	3.71	5.44	4.32	8.72	9.87	10.96	2.72	3.11	2	2.37	4.28	3.78	DGK1-1	diacylglycerol kinase 1-like isoform X2 [Camellia sinensis]	Metabolism;Metabolism;Metabolism;Metabolism;Environmental Information Processing	Global and overview maps;Global and overview maps;Lipid metabolism;Lipid metabolism;Signal transduction	ko01100//Metabolic pathways;ko01110//Biosynthesis of secondary metabolites;ko00564//Glycerophospholipid metabolism;ko00561//Glycerolipid metabolism;ko04070//Phosphatidylinositol signaling system	K00901;K00901;K00901;K00901;K00901	GO:0031224//intrinsic component of membrane	GO:0016301//kinase activity;GO:0032550//purine ribonucleoside binding;GO:0046872//metal ion binding	GO:0006796//phosphate-containing compound metabolic process;GO:0006950//response to stress;GO:0007186//G-protein coupled receptor signaling pathway;GO:0048731//system development
oil_tea_GLEAN_10277567	2.26	1.96	1.66	5.03	5.44	6.5	1.75	3.29	1.51	4.04	3.25	3.55	DGK1-2	diacylglycerol kinase 1-like isoform X2 [Camellia sinensis]	Metabolism;Metabolism;Metabolism;Metabolism;Environmental Information Processing	Global and overview maps;Global and overview maps;Lipid metabolism;Lipid metabolism;Signal transduction	ko01100//Metabolic pathways;ko01110//Biosynthesis of secondary metabolites;ko00564//Glycerophospholipid metabolism;ko00561//Glycerolipid metabolism;ko04070//Phosphatidylinositol signaling system	K00901;K00901;K00901;K00901;K00901	GO:0031224//intrinsic component of membrane	GO:0016301//kinase activity;GO:0032550//purine ribonucleoside binding;GO:0046872//metal ion binding	GO:0006796//phosphate-containing compound metabolic process;GO:0006950//response to stress;GO:0007186//G-protein coupled receptor signaling pathway;GO:0048731//system development
oil_tea_GLEAN_10322650	7.47	4.37	7.97	5.44	4.74	5.91	3.29	1.92	5.09	10.87	9.03	8.08	FAB1B-1	1-phosphatidylinositol-3-phosphate 5-kinase FAB1B-like isoform X1 [Camellia sinensis]	Metabolism;Cellular Processes;Metabolism;Environmental Information Processing	Global and overview maps;Transport and catabolism;Carbohydrate metabolism;Signal transduction	ko01100//Metabolic pathways;ko04145//Phagosome;ko00562//Inositol phosphate metabolism;ko04070//Phosphatidylinositol signaling system	K00921;K00921;K00921;K00921	GO:0031090//organelle membrane;GO:0043231//intracellular membrane-bounded organelle	GO:0016307//phosphatidylinositol phosphate kinase activity;GO:0036094//small molecule binding;GO:0043169//cation binding;GO:0097159//organic cyclic compound binding;GO:1901363//heterocyclic compound binding	GO:0003006//developmental process involved in reproduction;GO:0009653//anatomical structure morphogenesis;GO:0018205//peptidyl-lysine modification;GO:0033043//regulation of organelle organization;GO:0042743//hydrogen peroxide metabolic process;GO:0046488//phosphatidylinositol metabolic process;GO:0048229//gametophyte development
oil_tea_GLEAN_10052128	2.72	2.22	3.54	2.54	2.93	2.4	1.9	1.47	3.96	8.35	7.77	8.15	FAB1B-2	1-phosphatidylinositol-3-phosphate 5-kinase FAB1B-like isoform X1 [Camellia sinensis]	Metabolism;Cellular Processes;Metabolism;Environmental Information Processing	Global and overview maps;Transport and catabolism;Carbohydrate metabolism;Signal transduction	ko01100//Metabolic pathways;ko04145//Phagosome;ko00562//Inositol phosphate metabolism;ko04070//Phosphatidylinositol signaling system	K00921;K00921;K00921;K00921	GO:0031090//organelle membrane;GO:0043231//intracellular membrane-bounded organelle	GO:0016307//phosphatidylinositol phosphate kinase activity;GO:0036094//small molecule binding;GO:0043169//cation binding;GO:0097159//organic cyclic compound binding;GO:1901363//heterocyclic compound binding	GO:0003006//developmental process involved in reproduction;GO:0009653//anatomical structure morphogenesis;GO:0018205//peptidyl-lysine modification;GO:0033043//regulation of organelle organization;GO:0042743//hydrogen peroxide metabolic process;GO:0046488//phosphatidylinositol metabolic process;GO:0048229//gametophyte development
oil_tea_GLEAN_10188956	5.44	2.68	4.36	4.23	3.53	3.41	3.48	1.7	5.45	8.02	8.66	8.09	FAB1B-3	1-phosphatidylinositol-3-phosphate 5-kinase FAB1B-like isoform X1 [Camellia sinensis]	Metabolism;Cellular Processes;Metabolism;Environmental Information Processing	Global and overview maps;Transport and catabolism;Carbohydrate metabolism;Signal transduction	ko01100//Metabolic pathways;ko04145//Phagosome;ko00562//Inositol phosphate metabolism;ko04070//Phosphatidylinositol signaling system	K00921;K00921;K00921;K00921	GO:0031090//organelle membrane;GO:0043231//intracellular membrane-bounded organelle	GO:0016307//phosphatidylinositol phosphate kinase activity;GO:0036094//small molecule binding;GO:0043169//cation binding;GO:0097159//organic cyclic compound binding;GO:1901363//heterocyclic compound binding	GO:0003006//developmental process involved in reproduction;GO:0009653//anatomical structure morphogenesis;GO:0018205//peptidyl-lysine modification;GO:0033043//regulation of organelle organization;GO:0042743//hydrogen peroxide metabolic process;GO:0046488//phosphatidylinositol metabolic process;GO:0048229//gametophyte development
oil_tea_GLEAN_10269383	0.56	0.22	0.1	0.4	0.44	0.4	1.54	1.3	1.34	6.5	5.31	5.07	IPK1-1	inositol-pentakisphosphate 2-kinase-like isoform X2 [Camellia sinensis]	Metabolism;Metabolism;Environmental Information Processing	Global and overview maps;Carbohydrate metabolism;Signal transduction	ko01100//Metabolic pathways;ko00562//Inositol phosphate metabolism;ko04070//Phosphatidylinositol signaling system	K10572;K10572;K10572	GO:0043231//intracellular membrane-bounded organelle	GO:0043169//cation binding;GO:0051765//inositol tetrakisphosphate kinase activity	GO:0002252//immune effector process;GO:0006812//cation transport;GO:0009617//response to bacterium;GO:0009620//response to fungus;GO:0032958//inositol phosphate biosynthetic process;GO:0048528//post-embryonic root development;GO:0072501//cellular divalent inorganic anion homeostasis
oil_tea_GLEAN_10373176	5.55	5.44	6.32	7.92	7.38	6.59	7.01	5.15	18.17	56.19	55.4	46.14	IPK1-2	inositol-pentakisphosphate 2-kinase-like isoform X3 [Camellia sinensis]	Metabolism;Metabolism;Environmental Information Processing	Global and overview maps;Carbohydrate metabolism;Signal transduction	ko01100//Metabolic pathways;ko00562//Inositol phosphate metabolism;ko04070//Phosphatidylinositol signaling system	K10572;K10572;K10572	GO:0043231//intracellular membrane-bounded organelle	GO:0043169//cation binding;GO:0051765//inositol tetrakisphosphate kinase activity	GO:0002252//immune effector process;GO:0006812//cation transport;GO:0009617//response to bacterium;GO:0009620//response to fungus;GO:0032958//inositol phosphate biosynthetic process;GO:0048528//post-embryonic root development;GO:0072501//cellular divalent inorganic anion homeostasis
oil_tea_GLEAN_10256382	1.05	1.18	0.81	1.41	0.37	0.76	0	0.19	0	1.42	1.48	1.46	PIP5K6	phosphatidylinositol 4-phosphate 5-kinase 6-like [Camellia sinensis]	Metabolism;Cellular Processes;Metabolism;Environmental Information Processing	Global and overview maps;Transport and catabolism;Carbohydrate metabolism;Signal transduction	ko01100//Metabolic pathways;ko04144//Endocytosis;ko00562//Inositol phosphate metabolism;ko04070//Phosphatidylinositol signaling system	K00889;K00889;K00889;K00889	GO:0005886//plasma membrane;GO:0042995//cell projection;GO:0044444//cytoplasmic part	GO:0016307//phosphatidylinositol phosphate kinase activity	GO:0000904//cell morphogenesis involved in differentiation;GO:0009664//plant-type cell wall organization;GO:0044707//single-multicellular organism process;GO:0046488//phosphatidylinositol metabolic process
oil_tea_GLEAN_10214265	5.16	3.81	4.19	14.62	14.15	10.63	13.57	10.51	13.11	20.71	22.89	23.49	PLC6-1	phosphoinositide phospholipase C 6-like [Camellia sinensis]	Metabolism;Metabolism;Environmental Information Processing	Global and overview maps;Carbohydrate metabolism;Signal transduction	ko01100//Metabolic pathways;ko00562//Inositol phosphate metabolism;ko04070//Phosphatidylinositol signaling system	K05857;K05857;K05857	-	GO:0042578//phosphoric ester hydrolase activity;GO:0060089//molecular transducer activity	GO:0006629//lipid metabolic process;GO:0007165//signal transduction
oil_tea_GLEAN_10368869	6.27	5.88	5.92	23.75	23.58	24.75	17.7	15.38	17.42	32.32	33.81	34.89	PLC6-2	phosphoinositide phospholipase C 6-like [Camellia sinensis]	Metabolism;Metabolism;Environmental Information Processing	Global and overview maps;Carbohydrate metabolism;Signal transduction	ko01100//Metabolic pathways;ko00562//Inositol phosphate metabolism;ko04070//Phosphatidylinositol signaling system	K05857;K05857;K05857	-	GO:0042578//phosphoric ester hydrolase activity;GO:0060089//molecular transducer activity	GO:0006629//lipid metabolic process;GO:0007165//signal transduction
oil_tea_GLEAN_10212248	17.11	15.1	18.06	61.78	60.08	60.06	26.82	21.25	32.34	49.98	50.39	51.25	PLC6-3	phosphoinositide phospholipase C 6-like [Camellia sinensis]	Metabolism;Metabolism;Environmental Information Processing	Global and overview maps;Carbohydrate metabolism;Signal transduction	ko01100//Metabolic pathways;ko00562//Inositol phosphate metabolism;ko04070//Phosphatidylinositol signaling system	K05857;K05857;K05857	-	GO:0042578//phosphoric ester hydrolase activity;GO:0060089//molecular transducer activity	GO:0006629//lipid metabolic process;GO:0007165//signal transduction
oil_tea_GLEAN_10317617	1.18	1.09	1.4	1.47	1.11	1.06	0.4	0.5	0.49	1	1.33	0.95	VIP2	LOW QUALITY PROTEIN: inositol hexakisphosphate and diphosphoinositol-pentakisphosphate kinase VIP2-like [Camellia sinensis]			ko04070//Phosphatidylinositol signaling system	K13024	GO:0044424//intracellular part	GO:0016772//transferase activity, transferring phosphorus-containing groups	GO:0006796//phosphate-containing compound metabolic process;GO:0034968//histone lysine methylation
