# Supplementary material for: Transcriptome Analysis of the Late-Acting Self-Incompatibility Associated with RNase T2 Family in Camellia oleifera
Source: Plants (Basel). 2023 May 9;12(10):1932. doi: 10.3390/plants12101932 (PMC10223774; doi:10.3390/plants12101932)
Supplement: Supplementary file 1 [file plants-12-01932-s001.zip › supplementary table/Supplementary Table S4.xlsx]

## Sheet: Sheet1
table1 Primers of qRT-PCR used in this study
Gene Name	Primers	Sequence(5'-3')
GSTU7	GSTU7-QF	TGCTGAGTCACTTGTCATCCT
GSTU7	GSTU7-QR	TGCCTTCTCCTTTTCTTCG
GPX2	GPX2-QF	GAATGTTGCTTCAAAATGGC
GPX2	GPX2-QR	AACTGGTTGCTAGGAAATGCT
PLC6	PLC6-QF	AGGAGCACGCCAATACAAG
PLC6	PLC6-QR	CTCACAAGGTCAGTTCCATAAGA
CAS	CAS-QF	GCACAACAGACCACCAAGG
CAS	CAS-QR	GCAAGGAATAATACTCCACCAG
DGK1	DGK1-QF	GGATGGCTGAATCTCGTCTC
DGK1	DGK1-QR	CTTACTCCTTGCCTTTGGGT
MYC2	MYC2-QF	CCAACTTCACGAGGTAGCAA
MYC2	MYC2-QR	CCGCTCGATTTCACCATCCC
GID1C	GID1C-QF	GCCCAGATGGCACTTTCA
GID1C	GID1C-QF	GAGGCTAGTTTCACGGTCAATA
ETR2	ETR2-QF	GCAAGTGGTGGAGGGTATG
ETR2	ETR2-QR	AGTCCCGCCTTTGAAGTTAG
ABCC4	ABCC4-QF	CCCGAGCATCTTCTAACCA
ABCC4	ABCC4-QR	ACACCCCACCAGCCAAA
GAPDH	GAPDH-QF	CTGCTGCCCACTTGAAGG
GAPDH	GAPDH-QF	GACCCTCAACAATGCCAAAC
